# Supplementary material for: Integrative multi-omics analysis reveals the domestication mechanism of black rice
Source: Natl Sci Rev. 2025 Nov 13;13(10):nwaf497. doi: 10.1093/nsr/nwaf497 (PMC13247721; doi:10.1093/nsr/nwaf497)
Supplement: nwaf497_Supplemental_Files [file nwaf497_supplemental_files.zip]

Archive with 3 entries (3 files):
- Supplementary Figures.docx
- Supplementary Materials and Methods.docx
- Supplementary Tables.xlsx
