# Supplementary material for: Integrative multi-omics analysis reveals the domestication mechanism of black rice
Source: Natl Sci Rev. 2025 Nov 13;13(10):nwaf497. doi: 10.1093/nsr/nwaf497 (PMC13247721; doi:10.1093/nsr/nwaf497)
Supplement: nwaf497_Supplemental_Files [file nwaf497_supplemental_files.zip › Supplementary Tables.xlsx]

## Sheet: Supplementary Table 1
Supplementary Table 1 Summary of genome resequencing and mapping results of the black rice used in this study.
Sample	Group	Country	Total reads	Coverage	Latitude	Longitude
BR02	Xian II	China	70113797	26.5731	29.4634	112.999
BR04	Xian II	NA	49767058	18.7232	NA	NA
BR05	Xian I	China	68478903	25.9898	30.2084	120.212
BR06	Xian I	NA	53944358	20.2782	NA	NA
BR09	Xian I	NA	39775194	15.0925	NA	NA
BR10	Xian II	China	44659134	16.9341	20.0469	110.196
BR11	Xian I	China	64794248	24.5611	24.8855	102.821
BR13	Xian I	China	46950755	17.819	30.3309	113.437
BR14	Xian I	China	47105743	17.9128	22.48	108.22
BR15	Xian II	China	45452669	17.1449	22.48	108.22
BR16	Temperate	China	50063376	19.4846	24.8855	102.821
BR17	Tropical	China	40803757	15.962	26.8	116.8
BR19	Xian III	China	39556981	15.036	22.48	108.22
BR20	Xian II	China	60952644	23.1761	30.9168	113.952
BR25	Xian adm	China	49102106	18.9549	30.9168	113.952
BR26	Xian I	China	45702106	17.3487	32.0117	112.116
BR27	Xian III	China	46790899	17.6676	23.06	113.15
BR28	Xian III	China	46144098	17.2272	32.0117	112.116
BR30	Xian I	China	46626019	17.5122	32.0117	112.116
BR31	Xian I	China	45602514	17.2327	32.0117	112.116
BR33	Xian III	China	54384036	16.9636	32.0117	112.116
BR34	Xian I	China	62582377	23.5998	32.0117	112.116
BR36	Xian adm	China	53558242	20.4725	32.0117	112.116
BR37	Xian adm	China	56556636	21.7169	32.0117	112.116
BR38	Xian III	China	119245676	45.2761	32.0117	112.116
BR39	Xian III	China	39850490	15.0951	32.0117	112.116
BR40	Xian III	China	60773121	23.0994	32.0117	112.116
BR41	Xian I	China	52366900	19.831	24.8855	102.821
BR42	Xian III	China	57724952	21.8648	32.0117	112.116
BR43	Xian III	China	53264966	20.1588	32.0117	112.116
BR44	Xian III	China	45634386	17.3149	32.0117	112.116
BR45	Xian III	China	42054240	15.6059	32.0117	112.116
BR46	Xian III	China	46588289	17.6477	32.0117	112.116
BR47	Xian III	China	54102772	20.593	32.0117	112.116
BR48	Xian III	China	43523286	16.37	32.0117	112.116
BR49	Xian III	China	46089732	17.5053	32.0117	112.116
BR50	Xian III	China	63475744	23.9855	32.0117	112.116
BR51	Xian III	China	54459624	20.6648	32.0117	112.116
BR52	Xian III	China	64995476	24.5851	32.0117	112.116
BR53	Xian III	China	54531433	20.7126	32.0117	112.116
BR54	Xian III	China	76780852	29.1522	32.0117	112.116
BR55	Xian III	China	74711721	28.3754	32.0117	112.116
BR56	Xian III	China	68544144	25.8891	32.0117	112.116
BR57	Temperate	China	80336214	31.5217	32.0117	112.116
BR58	Xian I	China	70527598	24.9695	32.0117	112.116
BR60	Xian III	China	64218870	24.3028	32.0117	112.116
BR71	Xian II	China	64781579	24.6254	32.0117	112.116
BR72	Xian III	China	57169065	21.6856	32.0117	112.116
BR73	Xian III	China	51343729	19.5144	32.0117	112.116
BR74	Xian III	China	85518380	32.4753	32.0117	112.116
BR80	Xian I	China	53183663	20.118	30.6041	114.265
BR82	Xian I	China	46509093	17.6111	30.6041	114.265
BR83	Xian I	China	39026686	14.8274	30.6041	114.265
BR86	Xian III	China	54817229	20.7491	30.6041	114.265
BR91	Xian III	China	44385430	16.8452	23.06	113.15
BR95	Xian III	China	42142767	15.9773	26.4994	106.666
BR96	Xian III	China	44727814	16.9788	26.4994	106.666
BR97	Tropical	China	40466200	15.712	26.4994	106.666
BR98	Xian II	China	45470416	17.194	28.5454	115.944
BR99	Xian II	China	51249097	19.287	28.5454	115.944
BR100	Temperate	China	62172695	24.2752	28.5454	115.944
BR102	Xian II	China	53085231	20.1229	30.9194	113.952
BR104	Xian I	China	56097511	21.1891	29.0187	111.681
BR105	Xian II	China	43605710	15.021	29.0187	111.681
BR106	Xian II	China	43196949	16.3035	29.0187	111.681
BR107	Xian II	China	50551649	19.1753	29.0187	111.681
BR108	Xian II	China	60497044	22.8431	29.0187	111.681
BR109	Xian I	China	41629116	15.7741	29.0187	111.681
BR110	Xian I	China	62829037	23.2114	29.0187	111.681
BR111	Xian II	China	52513278	19.6805	29.0187	111.681
BR112	Xian II	China	45985847	17.4703	29.0187	111.681
BR113	Xian II	China	57237432	21.5781	29.0187	111.681
BR114	Xian II	China	56067185	21.285	29.0187	111.681
BR116	Xian II	China	50243009	19.0657	29.0187	111.681
BR117	Xian II	China	50819352	19.2654	29.0187	111.681
BR118	Xian II	China	60546085	22.8535	29.0187	111.681
BR119	Xian II	China	38477650	14.6136	29.0187	111.681
BR120	Xian II	China	59935020	22.4443	29.0187	111.681
BR123	Xian II	China	39771321	15.1147	29.0187	111.681
BR125	Xian II	China	52305961	19.8417	29.0187	111.681
BR126	Xian II	China	57372607	21.8078	29.0187	111.681
BR127	Xian II	China	48954889	18.4211	29.0187	111.681
BR128	Xian II	China	39404299	14.8674	29.0187	111.681
BR129	Xian II	China	44622380	16.89	29.0187	111.681
BR130	Xian I	China	56703966	21.4857	29.0187	111.681
BR131	Xian I	China	49804496	18.7836	29.0187	111.681
BR132	Xian II	China	50968608	18.6422	29.0187	111.681
BR133	Xian II	China	64315309	24.2507	29.0187	111.681
BR135	Xian I	China	42889347	16.201	29.0187	111.681
BR136	Xian I	China	46450229	17.6296	29.0187	111.681
BR137	Xian I	China	61444049	23.3013	29.0187	111.681
BR138	Xian II	China	60948292	22.8381	29.0187	111.681
BR139	Xian II	China	51903741	19.3971	29.0187	111.681
BR140	Xian II	China	54934454	20.4253	29.0187	111.681
BR143	Xian II	China	44207338	16.6954	29.0187	111.681
BR144	Xian II	China	48275778	18.3316	29.0187	111.681
BR145	Xian II	China	68748659	26.0359	29.0187	111.681
BR146	Xian II	China	51966250	19.4201	29.0187	111.681
BR148	Xian II	China	40636408	14.6216	29.0187	111.681
BR149	Xian II	China	56724458	21.5367	29.0187	111.681
BR150	Xian II	China	39091100	14.6864	29.0187	111.681
BR151	Xian II	China	41380543	13.8006	29.0187	111.681
BR153	Tropical	China	44111597	17.0506	29.0187	111.681
BR154	Xian I	China	46325200	17.5269	29.0187	111.681
BR158	Xian II	China	72602401	27.3422	29.0187	111.681
BR159	Xian I	China	39825910	15.0733	30.2084	120.212
BR160	Temperate	China	51213517	19.8161	30.2084	120.212
BR162	Xian II	China	41954688	15.8141	30.2084	120.212
BR163	Xian I	China	55045425	20.6269	30.2084	120.212
BR164	Xian I	China	42989474	16.2696	30.2084	120.212
BR165	Xian I	China	40155769	15.2545	30.2084	120.212
BR166	Xian I	China	62982158	21.6917	30.2084	120.212
BR167	Xian I	China	44734314	16.9256	30.2084	120.212
BR168	Xian I	China	46867412	17.3864	30.2084	120.212
BR169	Xian I	China	48935484	17.641	30.2084	120.212
BR170	Xian I	China	46090381	17.3067	30.2084	120.212
BR171	Xian I	China	39805579	15.121	30.2084	120.212
BR172	Xian I	China	47748463	18.0113	30.2084	120.212
BR173	Xian I	China	52001406	19.7405	30.2084	120.212
BR174	Xian I	China	44162849	16.6996	30.2084	120.212
BR175	Xian I	China	51954750	19.7533	30.2084	120.212
BR176	Xian I	China	44501356	16.5381	30.2084	120.212
BR177	Xian I	China	45452241	17.173	30.2084	120.212
BR178	Xian I	China	50617558	19.1678	30.2084	120.212
BR179	Xian I	China	52599261	19.7496	30.2084	120.212
BR180	Xian I	China	53579382	20.361	30.2084	120.212
BR182	Xian I	China	42633722	16.0822	30.2084	120.212
BR183	Xian I	China	53134057	20.1874	30.2084	120.212
BR184	Xian I	China	43243906	16.3731	30.2084	120.212
BR185	Xian I	China	50384250	19.0135	30.2084	120.212
BR186	Xian I	China	47453432	17.8609	30.2084	120.212
BR187	Xian I	China	45359281	17.1031	30.2084	120.212
BR188	Xian I	China	48522081	18.3986	30.2084	120.212
BR189	Xian I	China	48878669	18.2663	30.2084	120.212
BR190	Xian I	China	62328721	23.6252	30.2084	120.212
BR191	Xian I	China	44445591	16.8699	30.2084	120.212
BR192	Xian I	China	48217271	17.7254	30.2084	120.212
BR193	Xian I	China	48890877	14.8778	30.2084	120.212
BR194	Xian I	China	48698207	18.3178	30.2084	120.212
BR195	Xian I	China	49800167	18.8422	30.2084	120.212
BR196	Xian I	China	49012227	18.5085	30.2084	120.212
BR198	Xian I	China	45335013	17.1469	30.2084	120.212
BR199	Xian I	China	44047783	16.308	30.2084	120.212
BR200	Xian I	China	45018865	17.0324	30.2084	120.212
BR201	Xian I	NA	46146895	17.4599	NA	NA
BR202	Xian I	China	44153773	16.6975	26.4994	106.666
BR203	Xian I	China	43605521	16.434	30.2084	120.212
BR204	Xian II	China	50148442	19.0045	30.2084	120.212
BR205	Xian II	China	66735011	25.2615	31.4932	117.13
BR206	Xian II	China	69639473	26.406	30.7474	120.785
BR207	Xian I	China	45437880	17.2195	30.7474	120.785
BR209	Tropical	China	53132050	20.6359	30.7474	120.785
BR210	Tropical	China	47392306	18.4035	33.0678	107.032
BR211	Xian I	China	44864397	17.0048	33.0678	107.032
BR212	Xian I	China	38790521	14.6474	33.0678	107.032
BR213	Xian I	China	56240328	21.1418	33.0678	107.032
BR214	Xian I	China	41255153	15.5844	33.0678	107.032
BR215	Xian I	China	49521759	18.6143	33.0678	107.032
BR216	Xian I	China	51141354	19.3005	33.0678	107.032
BR217	Xian II	China	51674995	19.4805	33.0678	107.032
BR218	Xian I	China	43576060	16.426	33.0678	107.032
BR219	Xian I	China	56432615	21.3658	33.0678	107.032
BR220	Xian I	China	40706412	14.9767	33.0678	107.032
BR222	Xian I	China	78986473	28.3661	33.0678	107.032
BR223	Xian I	China	52866527	18.3978	33.0678	107.032
BR224	Tropical	China	50279567	19.5007	33.0678	107.032
BR225	Xian I	China	46465153	17.4246	33.0678	107.032
BR226	Xian II	China	41856970	15.7346	33.0678	107.032
BR227	Xian II	China	65778902	24.7952	33.0678	107.032
BR229	Xian II	China	48444403	18.3473	33.0678	107.032
BR231	Xian II	China	49289539	18.69	33.0678	107.032
BR232	Xian I	China	56773442	21.2143	33.0678	107.032
BR233	Xian II	China	42652563	16.118	33.0678	107.032
BR234	Xian II	China	52833543	19.8189	33.0678	107.032
BR235	Xian II	China	89842917	34.3681	33.0678	107.032
BR237	Xian I	China	48512733	18.4285	33.0678	107.032
BR238	Xian I	China	53210181	20.1046	33.0678	107.032
BR239	Xian I	China	41241613	15.6031	33.0678	107.032
BR242	Xian II	China	46886161	17.7414	33.0678	107.032
BR244	Temperate	Japan	53794037	20.8398	36	140
BR245	Xian II	Japan	44997285	17.0238	36	140
BR247	Xian II	Japan	46392857	17.4375	36	140
BR248	Xian II	China	77943838	29.7055	30.5928	114.3
BR249	Xian I	China	63537724	24.0544	34	118.3
BR251	Xian III	China	59911728	22.578	29.5	114.2
BR252	Xian I	China	61450715	23.2109	29	111.7
BR253	Xian III	China	56643683	21.2492	30.8	115.4
BR254	Xian I	NA	55827435	20.7053	NA	NA
BR255	Xian I	NA	62650910	23.6215	NA	NA
BR256	Xian I	China	67845922	25.6836	22	100.5
BR257	Tropical	China	59002331	22.8705	22	100.5
BR258	Xian I	China	72295841	27.2914	22	100.5
BR259	Xian I	China	76912256	29.0166	22	100.5
BR260	Tropical	China	54169059	21.0223	22	100.5
BR261	Xian adm	China	61647438	23.6646	22	101
BR262	Xian I	China	56713725	21.2681	21.5	101.5
BR263	Xian I	China	53076011	20.1128	21.5	101.5
BR264	Tropical	China	58870024	22.7775	21.5	101.5
BR265	Xian I	China	56273719	21.3581	21.5	101.5
BR266	Tropical	China	51157761	19.8572	21.5	101.5
BR267	Tropical	China	55482747	21.5226	21.5	101.5
BR269	Xian I	China	41848895	15.8355	21.5	101.5
BR270	Xian I	China	41452010	15.6806	21.5	101.5
BR271	Xian I	China	42955142	16.1217	21.5	101.5
BR272	Xian I	China	50218895	18.9866	21.5	101.5
BR273	Xian I	China	44675847	16.9664	21.5	101.5
BR274	Xian I	China	43160185	16.3372	22	100.5
BR275	Tropical	China	48761387	18.8442	22	100.5
BR276	Xian I	China	49438807	18.751	24.4	98.6
BR277	Xian I	China	38442811	14.5595	24.4	98.6
BR278	Xian I	China	46794568	17.7558	24.4	98.6
BR279	Xian I	China	48855875	18.4686	24.3	97.8
BR280	Xian I	China	54660643	20.7643	24.3	97.8
BR281	Xian I	China	56930292	21.5906	24.3	97.8
BR282	Xian I	China	54419367	20.6354	24.3	97.8
BR283	Xian I	China	62649230	23.7331	24.7	97.9
BR284	Xian I	China	53929142	20.4777	24.8	98.4
BR285	Xian I	China	67742272	25.6011	23.9	101.3
BR286	Tropical	China	81705906	31.3094	22.6	99.9
BR287	Tropical	China	65669180	25.47	22.6	99.9
BR288	Xian I	China	48043212	17.8951	22.5	99.2
BR289	Tropical	China	50894923	19.6849	22.5	99.2
BR290	Tropical	China	48628820	18.7601	22.5	99.6
BR291	Xian I	China	67794591	25.6137	30	114
BR292	Xian I	China	62791861	23.7171	30	114
BR293	Tropical	China	53701495	20.8678	23.5	100.7
BR294	Tropical	China	67766010	26.2534	23.5	100.7
BR295	Xian I	China	66687303	25.3736	23.5	100.7
BR296	Tropical	China	57353871	22.2639	23.56	99.4
BR297	Xian I	China	64646448	24.3575	23.8	98.8
BR298	Xian I	China	57540748	21.8761	23.6	102
BR299	Xian I	China	82693005	31.4111	24	102
BR300	Xian I	China	70963347	26.9894	24	102
BR301	Xian I	China	56315489	21.4477	24.7	101.6
BR302	Xian I	NA	63217951	24.0624	NA	NA
BR303	Xian I	NA	59912106	22.7873	NA	NA
BR304	Xian I	China	66711759	25.3474	23.2	102.8
BR305	Xian I	China	76188755	28.8809	23.2	102.8
BR306	Xian I	China	52550107	19.9058	23.2	102.8
BR307	Xian I	China	50776897	19.3323	23.2	102.8
BR308	Xian I	China	63957572	24.2519	23.4	102.5
BR309	Xian I	China	75340881	28.5296	23	103.7
BR310	Xian I	China	84789631	32.1776	23	103.7
BR311	Tropical	China	77243890	29.9177	37.9	118.5
BR312	Tropical	China	70741632	27.4963	37.9	118.5
BR313	Tropical	Myanmar	66428259	25.8494	19.76	96.7
BR314	Xian I	China	51417799	19.6179	24.3	98
BR315	Tropical	China	68222564	9.5478	22	101.5
BR316	Xian I	China	71073238	26.9563	24.8	98.3
BR317	Xian I	China	63794714	24.1764	22.58	101
BR318	Xian I	China	55699441	21.1013	22.58	101
BR319	Xian adm	China	59217833	22.71	22.58	101
BR320	Xian I	China	97593924	37.0391	22.3	99.55
BR321	Xian I	China	54427500	20.6296	22.3	99.55
BR322	Xian I	China	74134212	28.1037	22.3	99.55
BR323	Tropical	China	53342813	20.6908	22.7	99.5
BR324	Tropical	China	60275079	23.2434	22.7	99.5
BR325	Xian I	China	54144613	20.5077	22.7	99.5
BR326	Xian I	China	73912029	28.0311	23.6	101.3
BR328	Xian I	China	42947528	16.2774	23.6	101.3
BR329	Xian I	China	73527678	27.7818	23.6	101.3
BR330	Xian I	China	50745090	19.2321	23.6	101.3
BR331	Xian I	China	61148960	23.1691	23	101.5
BR332	Xian I	China	74207170	28.1703	23	101.5
BR333	Xian I	China	66546572	25.1909	23	101.5
BR334	Xian I	China	85405697	32.4577	23	101.5
BR335	Xian I	China	70434512	26.7355	23	101.5
BR336	Xian I	China	70811257	26.8651	23	101.5
BR337	Xian I	China	64501927	24.5019	23	101.5
BR338	Xian I	China	77284167	29.3445	23	101.5
BR339	Xian I	China	57242244	21.7645	23	101.5
BR340	Xian I	China	47828058	18.1273	23	101.5
BR341	Xian I	China	57537863	21.6286	23	101.5
BR342	Xian I	China	52777647	20.0473	23	101.5
BR343	Xian I	China	72873783	27.6933	22.1	100.5
BR344	Xian I	China	52787611	20.0497	22.1	100.5
BR346	Temperate	Japan	61621063	23.1175	40	140
BR347	Temperate	Japan	66020863	25.9219	40	140
BR348	Temperate	China	66583718	24.32	33.2	107.55
BR349	Temperate	China	41723336	16.1918	34	118.3
BR350	Temperate	NA	46304926	18.161	NA	NA
BR351	Tropical	NA	44237306	15.9162	NA	NA
BR352	Temperate	China	43696144	17.0515	30.5928	114.3
BR354	Tropical	China	49887282	19.3625	36.7	117
BR355	Xian I	China	57012771	21.7113	36.7	117
BR356	Temperate	China	46846277	18.3836	36.7	117
BR357	Temperate	China	43343286	17.008	36.7	117
BR359	Temperate	China	48381789	18.9572	36.7	117
BR360	Xian I	China	48554932	18.4627	36.7	117
BR361	Xian I	China	48856146	18.5648	36.7	117
BR363	Xian II	China	51202801	19.4715	36.7	117
BR364	Xian I	China	44913281	17.0665	36.7	117
BR365	Xian I	China	48261831	18.3351	36.7	117
BR367	Xian I	China	45331926	17.1974	36.7	117
BR368	Temperate	China	44616835	17.4637	30.2084	120.212
BR369	Temperate	China	45950069	18.0092	30.2084	120.212
BR370	Temperate	China	47766289	18.4891	30.6041	114.265
BR371	Tropical	China	46444555	18.1674	30	111.3
BR372	Tropical	China	46809633	18.2855	30	111.3
BR373	Temperate	China	47694080	18.7347	30	111.3
BR374	Temperate	China	NA	NA	30	111.3
BR375	Temperate	China	44062919	17.2847	30	111.3
BR376	Temperate	China	40445581	15.8769	33.0678	107.032
BR377	Temperate	China	45246799	17.7395	33.0678	107.032
BR378	Temperate	China	65593830	25.7399	30.5928	114.3
BR381	Tropical	China	58444211	22.2037	30	110.2
BR382	Tropical	China	46539204	18.1931	30.2	113
BR383	Temperate	NA	74694127	29.3314	NA	NA
BR384	Tropical	NA	52046323	20.3205	NA	NA
BR389	Temperate	China	62738944	24.5581	30.9168	113.9
BR390	Temperate	China	79602414	31.2947	30.9168	113.9
BR397	Temperate	China	44407958	17.4006	30.9168	113.9
BR398	Xian I	NA	70590025	26.5285	NA	NA
BR399	Tropical	NA	74580923	29.1453	NA	NA
BR402	Xian III	China	52576528	19.9644	23.06	113.15
BR403	Xian III	China	55325118	20.9643	23.06	113.15
BR405	Temperate	China	48738714	18.9887	26.1	106.6
BR411	Tropical	Indonesia	56718079	21.9287	6	107
BR412	Tropical	Indonesia	87525545	33.693	6	107
BR413	Xian adm	Indonesia	58214201	22.1184	6	107
BR414	Tropical	Indonesia	64560231	24.8949	6	107
BR416	Xian I	China	51348619	19.4849	23.06	113.15
BR417	Xian I	China	53963475	20.4325	23.06	113.15
BR419	Temperate	China	55117193	21.4624	22	100.5
BR420	Temperate	China	53146530	20.6411	24.3	98
BR421	Temperate	China	51360492	19.9813	24.3	98
BR422	Temperate	China	46081423	17.9549	24.7	97.9
BR423	Temperate	China	57141221	22.2549	23.56	99.4
BR424	Temperate	China	57769385	22.5135	23.8	98.8
BR425	Temperate	China	52043107	20.2641	23.8	98.8
BR426	Temperate	China	64882221	24.677	27.2	99.28
BR427	Temperate	China	38195293	14.8816	27.2	99.28
BR428	Temperate	China	62330377	24.2205	23.1	104.6
BR429	Xian I	China	48159303	18.2425	23.6	102
BR430	Xian I	China	69095949	26.1811	24	102
BR431	Temperate	China	65018703	25.3326	25	98.5
BR432	Xian I	China	66748075	25.235	23.2	102.8
BR433	Temperate	China	54020909	21.045	24.3	98
BR434	Xian I	China	74194992	28.2422	23.06	113.15
BR435	Xian I	China	58237125	22.1139	22.48	108.22
BR436	Temperate	China	62773980	24.393	26.4994	106.666
BR437	Xian I	China	63919624	23.9144	18.51	110.41
BR438	Temperate	Japan	71490282	28.0427	36	140
BR439	Xian I	Indonesia	50980652	19.3876	6	107
BR440	Tropical	Indonesia	68139689	26.4434	6	107
BR441	Tropical	Indonesia	68895543	26.7013	6	107
BR442	Tropical	Indonesia	48978542	18.9722	6	107
BR443	Tropical	Indonesia	61422564	23.8329	6	107
BR444	Tropical	Philippines	87462766	33.8219	14.35	120.58
BR445	Tropical	Indonesia	64223447	24.8242	6	107
BR446	Xian I	China	64338925	24.1151	23.06	113.15
BR447	Xian I	China	49732633	18.9145	30.5928	114.3
BR448	Xian I	China	71760058	27.341	23.06	113.15
BR449	Xian I	China	56997421	21.6688	22.48	108.22
BR450	Xian I	China	58795420	22.3836	22.48	108.22
BR451	Xian I	China	54451525	20.68	22.48	108.22
BR452	Temperate	China	59859640	23.5449	29	111.7
BR453	Xian I	China	59518492	22.7016	34	118.3
BR454	Temperate	China	66182128	25.8794	34	118.3
BR455	Temperate	China	52701435	20.6033	34	118.3
BR456	Temperate	China	46764404	18.3527	34	118.3
BR457	Xian I	China	52845924	20.1015	34	118.3
BR458	Temperate	China	74428286	29.2743	34	118.3
BR459	Xian I	China	54137253	20.6098	34	118.3
BR460	Xian I	China	62495397	23.8461	33.0678	107.032
BR461	Xian I	China	51905874	19.8033	32.07	114.04
BR462	Xian I	China	61271889	23.2808	32.07	114.04

## Sheet: Supplementary Table 2
Supplementary Table 2 Summary of genome resequencing and mapping results of the white and wild rice used in this study.
Sample	Group	Total reads	Coverage
IRIS_313-11733	white rice	115018451	24.1024
IRIS_313-11731	white rice	174676200	37.3722
IRIS_313-11734	white rice	125520177	26.8171
IRIS_313-10189	white rice	86368972	18.4593
IRIS_313-10503	white rice	93796304	19.8875
IRIS_313-11692	white rice	147503710	31.5472
IRIS_313-11867	white rice	84869591	18.0394
IRIS_313-11878	white rice	105617066	22.1283
IRIS_313-11753	white rice	119563907	25.4749
IRIS_313-8454	white rice	100417659	21.3901
IRIS_313-11745	white rice	164089328	35.0976
IRIS_313-11805	white rice	191378655	40.8874
IRIS_313-11882	white rice	96110701	20.48
IRIS_313-11799	white rice	119918418	25.6015
IRIS_313-10968	white rice	92974305	19.6837
IRIS_313-11877	white rice	86540337	18.3914
IRIS_313-11664	white rice	183134350	39.0553
IRIS_313-11746	white rice	148650667	31.7863
IRIS_313-11747	white rice	135901198	29.0112
IRIS_313-11665	white rice	188714784	40.3496
IRIS_313-11727	white rice	166039305	35.5069
IRIS_313-10171	white rice	136566963	28.6656
IRIS_313-11668	white rice	185180853	39.5659
IRIS_313-11797	white rice	164150193	35.1309
IRIS_313-11667	white rice	120271466	25.6661
IRIS_313-11795	white rice	166929441	31.08
IRIS_313-11806	white rice	112091063	23.9775
IRIS_313-11804	white rice	169014287	36.1515
IRIS_313-11039	white rice	145312100	30.8591
IRIS_313-11752	white rice	164853564	35.2568
IRIS_313-12355	white rice	100785249	21.1396
IRIS_313-11750	white rice	139475648	29.79
IRIS_313-11751	white rice	121326884	25.9309
IRIS_313-10235	white rice	123111962	25.114
IRIS_313-8967	white rice	81590432	17.3673
IRIS_313-11801	white rice	222391333	47.4355
IRIS_313-11643	white rice	181644258	38.7521
IRIS_313-11730	white rice	169548724	36.1542
IRIS_313-11234	white rice	140001479	29.8216
IRIS_313-11807	white rice	148970357	29.368
IRIS_313-11763	white rice	109976275	23.4884
IRIS_313-9023	white rice	133117122	28.3196
IRIS_313-11784	white rice	110530435	23.611
IRIS_313-9966	white rice	87180732	18.528
IRIS_313-11245	white rice	127443824	27.0262
IRIS_313-11722	white rice	190241729	40.6212
IRIS_313-11656	white rice	185115877	39.3504
IRIS_313-9066	white rice	174104623	37.2802
IRIS_313-11798	white rice	137058806	29.0956
IRIS_313-9917	white rice	88891396	18.9271
IRIS_313-11394	white rice	99897291	21.2682
IRIS_313-9602	white rice	104871989	22.3181
IRIS_313-11239	white rice	146481945	31.1417
IRIS_313-10824	white rice	83963807	17.5234
IRIS_313-10814	white rice	104241696	22.2085
IRIS_313-8493	white rice	171998052	36.5996
IRIS_313-10941	white rice	97291566	20.078
IRIS_313-8930	white rice	120797996	25.2599
IRIS_313-10954	white rice	95974438	20.3056
IRIS_313-11717	white rice	184061466	39.2651
IRIS_313-11129	white rice	89582564	19.0969
IRIS_313-11263	white rice	134854636	28.5466
IRIS_313-11945	white rice	91074363	19.3932
IRIS_313-11241	white rice	142741099	30.1734
IRIS_313-9148	white rice	139648252	29.4617
IRIS_313-8703	white rice	134385831	28.692
IRIS_313-11242	white rice	147868639	31.4994
IRIS_313-11267	white rice	135656126	28.8806
IRIS_313-9262	white rice	126704280	26.9301
IRIS_313-10986	white rice	133973558	28.1034
IRIS_313-9121	white rice	90306233	17.8367
IRIS_313-10725	white rice	111406158	22.968
IRIS_313-11787	white rice	111856035	23.8655
IRIS_313-11416	white rice	99090108	21.0478
IRIS_313-11646	white rice	187319376	39.9333
IRIS_313-10576	white rice	108316294	22.7201
IRIS_313-11723	white rice	214202811	45.6781
IRIS_313-11453	white rice	143522000	30.6473
IRIS_313-9384	white rice	87425352	18.6148
IRIS_313-11823	white rice	151295755	32.2843
IRIS_313-10010	white rice	125741021	25.8752
IRIS_313-11372	white rice	98233350	20.9183
IRIS_313-11642	white rice	127979435	27.3008
IRIS_313-11821	white rice	182594213	39.0092
IRIS_313-11824	white rice	166270882	35.4598
IRIS_313-11738	white rice	149315843	31.8634
IRIS_313-8988	white rice	107607738	22.7072
IRIS_313-11671	white rice	221313042	47.2628
IRIS_313-8305	white rice	131617424	28.0767
IRIS_313-11663	white rice	156545969	33.4003
IRIS_313-10114	white rice	146633063	30.2354
IRIS_313-11791	white rice	165889050	35.5211
IRIS_313-8595	white rice	96808658	20.6967
IRIS_313-11760	white rice	134273372	28.6229
IRIS_313-11761	white rice	158282300	33.7636
IRIS_313-11789	white rice	164875672	35.1875
IRIS_313-11811	white rice	144680414	30.7851
IRIS_313-11493	white rice	122835444	26.2155
IRIS_313-11816	white rice	110407896	23.5145
IRIS_313-10858	white rice	175195426	37.2081
IRIS_313-11295	white rice	116935295	24.9016
IRIS_313-11279	white rice	150199658	31.9733
IRIS_313-8386	white rice	92246235	19.6523
IRIS_313-10847	white rice	95746201	20.0234
IRIS_313-11266	white rice	132658059	27.9469
IRIS_313-11262	white rice	91432482	19.4575
IRIS_313-10664	white rice	89126690	18.8267
IRIS_313-11256	white rice	113930989	24.2036
IRIS_313-11273	white rice	162402342	34.5508
IRIS_313-11835	white rice	97751056	20.8719
IRIS_313-10666	white rice	91326117	19.367
IRIS_313-11685	white rice	158816030	33.8364
IRIS_313-11705	white rice	152578356	32.5454
IRIS_313-12127	white rice	97710790	20.8233
IRIS_313-10682	white rice	90222560	19.2312
IRIS_313-11700	white rice	160279729	34.1707
IRIS_313-12334	white rice	82768746	17.6314
IRIS_313-11345	white rice	104737185	22.2634
IRIS_313-11740	white rice	168788917	36.0167
IRIS_313-11716	white rice	133168977	28.4123
IRIS_313-11677	white rice	129234175	27.5835
IRIS_313-10748	white rice	89143217	18.5889
IRIS_313-11097	white rice	142899243	30.4023
IRIS_313-10177	white rice	177569615	37.7927
IRIS_313-11693	white rice	96463605	20.5983
IRIS_313-8948	white rice	147637438	31.4035
IRIS_313-11089	white rice	141333589	29.8227
IRIS_313-11728	white rice	159808567	34.0733
IRIS_313-11786	white rice	160758008	34.2731
IRIS_313-10726	white rice	102977914	21.7231
IRIS_313-9160	white rice	111334238	23.697
IRIS_313-8725	white rice	107268881	22.8834
IRIS_313-10762	white rice	92483108	19.4175
IRIS_313-9590	white rice	114442339	24.3533
IRIS_313-11528	white rice	93048500	19.8246
IRIS_313-10134	white rice	92860781	18.2088
IRIS_313-11820	white rice	135842745	28.9769
IRIS_313-11814	white rice	145680792	31.0662
IRIS_313-11812	white rice	215381716	45.8806
IRIS_313-11815	white rice	149741262	31.8971
IRIS_313-11151	white rice	124464385	26.2066
IRIS_313-9112	white rice	104991385	20.9538
IRIS_313-9116	white rice	85313141	18.1151
IRIS_313-11079	white rice	96850683	20.5507
IRIS_313-11720	white rice	134254753	28.5858
IRIS_313-9020	white rice	146379543	30.9793
IRIS_313-11683	white rice	172969913	36.8598
IRIS_313-11708	white rice	140200737	29.8669
IRIS_313-11930	white rice	98148955	20.964
IRIS_313-8935	white rice	84557498	17.7587
IRIS_313-11095	white rice	111299665	22.5918
IRIS_313-11269	white rice	120539521	25.447
IRIS_313-11033	white rice	114834895	24.1916
IRIS_313-11189	white rice	88270878	18.5763
IRIS_313-11270	white rice	96770108	20.5043
IRIS_313-11062	white rice	94629289	20.0692
IRIS_313-11066	white rice	107754879	22.8255
IRIS_313-11258	white rice	138095316	29.5349
IRIS_313-8326	white rice	197822354	42.632
IRIS_313-11289	white rice	115167755	24.5968
IRIS_313-12094	white rice	95161837	19.5467
IRIS_313-11035	white rice	92324871	19.1032
IRIS_313-10894	white rice	91854056	19.0954
IRIS_313-11604	white rice	86879684	18.5691
IRIS_313-11037	white rice	104172663	22.0467
IRIS_313-11809	white rice	144771885	30.9428
IRIS_313-10861	white rice	130070340	27.0819
IRIS_313-10871	white rice	112509410	23.2965
IRIS_313-11027	white rice	99684953	20.9394
IRIS_313-11737	white rice	159596052	34.1133
IRIS_313-11790	white rice	154890805	33.5457
IRIS_313-12164	white rice	87406768	18.9245
IRIS_313-8923	white rice	95565220	20.7357
IRIS_313-11673	white rice	166078692	36.0798
IRIS_313-11929	white rice	101560222	22.0384
IRIS_313-7883	white rice	98211197	21.3522
IRIS_313-10577	white rice	132867318	25.6937
IRIS_313-10582	white rice	135778989	29.2112
IRIS_313-11436	white rice	104385960	22.6377
IRIS_313-11739	white rice	113266868	24.5894
IRIS_313-12228	white rice	95790511	20.7014
IRIS_313-12349	white rice	100759653	21.8819
IRIS_313-11924	white rice	292271110	63.4644
IRIS_313-10923	white rice	87139771	17.0693
IRIS_313-11900	white rice	120817845	26.2571
IRIS_313-8502	white rice	115549069	11.2036
IRIS_313-12060	white rice	95060514	20.7417
IRIS_313-12061	white rice	84578361	18.513
IRIS_313-11651	white rice	170100625	37.2583
IRIS_313-11655	white rice	102616170	22.2119
IRIS_313-11788	white rice	110505040	24.0925
IRIS_313-11652	white rice	138297486	30.2562
IRIS_313-10563	white rice	89533040	19.5058
IRIS_313-11202	white rice	110753980	24.2536
IRIS_313-10097	white rice	116721665	25.3041
IRIS_313-9379	white rice	90363207	19.7785
IRIS_313-10564	white rice	84093999	18.2521
IRIS_313-11689	white rice	156916688	34.5125
IRIS_313-10642	white rice	105310208	23.0859
IRIS_313-11725	white rice	177123151	35.7747
IRIS_313-11829	white rice	86360233	18.9724
IRIS_313-8755	white rice	99090804	21.6838
SRR12481963	wild	21911354	8.2916
SRR12481858	wild	23304037	8.066
SRR12481944	wild	20863280	6.6199
SRR12481945	wild	22849916	8.6049
SRR12481871	wild	19372042	6.1176
SRR12481859	wild	18366046	6.9889
SRR12481961	wild	16450419	6.2224
SRR12481855	wild	19155173	7.2849
SRR12481904	wild	18631578	6.7912
SRR12481860	wild	22255072	8.4375
SRR12481842	wild	16776642	6.3418
SRR12481868	wild	23483428	8.77
SRR12481879	wild	22666775	8.4148
SRR12481857	wild	26547615	8.2247
SRR12481890	wild	27550041	10.2735
SRR12481861	wild	23262520	8.8431
SRR12481888	wild	24550259	9.2525
SRR12481886	wild	17865021	6.7856
SRR12481889	wild	24922153	9.3565
SRR12481887	wild	28617811	10.5345
SRR12481891	wild	19631176	7.4539
SRR12481862	wild	20636073	7.8339
SRR12481911	wild	19847336	7.326
SRR12481907	wild	23250535	8.7035
SRR12481910	wild	20374431	7.5102
SRR12481908	wild	19409946	7.0375
SRR12481912	wild	21265724	7.5578
SRR12481820	wild	24917123	9.3818
SRR12481856	wild	20289399	6.3792
SRR12481854	wild	21700742	8.2318
SRR12481964	wild	18490094	7.0223
SRR12481975	wild	21764576	8.2882
SRR12481942	wild	19906168	7.5518
SRR12481953	wild	20330846	7.7342
SRR12481885	wild	22554736	8.5155
SRR12481884	wild	21051737	7.9776
SRR12481882	wild	19972717	7.5231
SRR12481881	wild	21988834	8.3101
SRR12481883	wild	26918825	10.1972
SRR12481864	wild	21812951	8.2323
SRR12481865	wild	21728687	8.1739
SRR12481863	wild	23787057	8.9529
SRR12481866	wild	27083901	10.198
SRR12481867	wild	26280597	9.8892
SRR12481874	wild	20527674	7.8068
SRR12481931	wild	21583744	8.1557
SRR12481809	wild	18753285	7.1319
SRR12481920	wild	20484864	7.7486
SRR12481831	wild	23099495	7.2424
SRR12481898	wild	20473515	7.7573
SRR12481909	wild	20127367	7.6413
SRR12481873	wild	23935778	9.0857
SRR12481876	wild	19116509	7.2471
SRR12481878	wild	15508633	5.8323
SRR12481880	wild	14467347	5.4986
SRR12481877	wild	18354836	6.976
SRR12481872	wild	21897294	6.9715
SRR12481875	wild	24145053	9.186
SRR12481801	wild	18357924	5.7756
SRR12481936	wild	16738393	6.3621
SRR12481817	wild	24040497	7.5462
SRR12481843	wild	20932560	6.6429
SRR12481965	wild	27372804	10.506
SRR12481954	wild	27351161	10.2683
SRR12481959	wild	22660858	7.1211
SRR12481914	wild	21627148	8.1385
SRR12481956	wild	23663942	8.9133
SRR12481903	wild	17810106	6.6848
SRR12481957	wild	32311563	12.1736
SRR12481915	wild	16917105	6.364
SRR12481930	wild	21222653	8.0262
SRR12481933	wild	18961087	7.1931
SRR12481935	wild	16252412	6.1545
SRR12481937	wild	15927227	6.029
SRR12481943	wild	22745898	8.5748
SRR12481932	wild	19896515	7.5371
SRR12481929	wild	20329140	7.6848
SRR12481934	wild	21142073	7.9312
SRR12481960	wild	18940616	7.1667
SRR12481962	wild	21617585	8.1517
SRR12481926	wild	26545138	10.01
SRR12481924	wild	17931566	6.8026
SRR12481925	wild	27945441	10.4919
SRR12481927	wild	21859036	8.1198
SRR12481928	wild	25149434	9.4045
SRR12481900	wild	17138716	6.4672
SRR12481901	wild	19991470	7.5431
SRR12481899	wild	20216845	7.6553
SRR12481896	wild	22009811	8.3288
SRR12481897	wild	33459686	12.6729
SRR12481847	wild	14533039	5.4982
SRR12481850	wild	21623319	8.1226
SRR12481848	wild	18444158	6.9938
SRR12481849	wild	20097286	7.5433
SRR12481851	wild	21065093	7.8334
SRR12481982	wild	19265728	7.2864
SRR12481979	wild	21014742	7.8163
SRR12481980	wild	23314076	8.7844
SRR12481978	wild	25227272	9.5411
SRR12481981	wild	23429866	8.8575
SRR12481958	wild	25394460	9.5987
SRR12481869	wild	18518875	7.0032
SRR12481870	wild	20784707	7.8475
SRR12481916	wild	20351179	5.1729
SRR12481902	wild	19526245	7.2308
SRR12481955	wild	20193963	7.6354
SRR12481913	wild	20542314	5.4511
SRR12481923	wild	20868799	6.0186
SRR12481949	wild	21716255	8.2229
SRR12481946	wild	19923346	7.4799
SRR12481947	wild	21365515	7.9728
SRR12481948	wild	22165912	8.3059
SRR12481941	wild	22019603	8.2461
SRR12481939	wild	18924698	7.129
SRR12481938	wild	21764686	8.2075
SRR12481940	wild	17846648	6.6753
SRR12481846	wild	25090094	7.9487
SRR12481841	wild	26220018	7.3851
SRR12481804	wild	23175332	6.5451
SRR12481805	wild	17784724	5.5893
SRR12481802	wild	26451578	7.4186
SRR12481984	wild	19528626	7.4081
SRR12481799	wild	22082998	8.3727
SRR12481800	wild	23456538	8.9021
SRR12481853	wild	30416961	11.5111
SRR12481983	wild	26335926	9.9943
SRR12481803	wild	21279703	6.108
SRR12481844	wild	19211300	5.3926
SRR12481905	wild	21005753	7.854
SRR12481906	wild	19813685	7.4584
SRR12481819	wild	19927939	7.3266
SRR12481839	wild	15031890	5.577
SRR12481840	wild	20851584	7.9247
SRR12481836	wild	15508425	5.907
SRR12481837	wild	15976588	6.0412
SRR12481834	wild	18609946	6.9106
SRR12481833	wild	20610048	7.574
SRR12481832	wild	20603064	7.716
SRR12481835	wild	22935383	8.6683
SRR12481830	wild	25633000	9.4971
SRR12481838	wild	22906608	8.6988
SRR12481845	wild	22482832	6.2273
SRR12481917	wild	25585705	9.8019
SRR12481922	wild	17944476	6.5215
SRR12481895	wild	19197788	7.3064
SRR12481921	wild	18173386	6.9309
SRR12481893	wild	18429250	7.005
SRR12481918	wild	18878969	7.178
SRR12481892	wild	19798640	7.5471
SRR12481894	wild	18456843	6.9951
SRR12481919	wild	23886673	8.2171
SRR12481818	wild	20116187	6.4014
SRR12481950	wild	21039380	8.108
SRR12481951	wild	22352758	8.5964
SRR12481952	wild	22971122	8.8263
SRR12481824	wild	17591022	6.7338
SRR12481828	wild	15480727	5.8679
SRR12481823	wild	18329747	7.0471
SRR12481822	wild	21402736	7.5888
SRR12481825	wild	18789454	7.2041
SRR12481829	wild	23732760	9.0227
SRR12481821	wild	21937952	8.278
SRR12481826	wild	24253182	9.1987
SRR12481827	wild	24339942	9.006
SRR12481810	wild	20825752	7.9331
SRR12481808	wild	22501334	8.5544
SRR12481806	wild	28492331	10.8601
SRR12481807	wild	19159775	7.3216
SRR12481812	wild	20592883	7.8839
SRR12481815	wild	23946307	9.1917
SRR12481816	wild	27043667	10.3741
SRR12481813	wild	21823030	6.4388
SRR12481814	wild	24396800	9.3571
SRR12481968	wild	20771911	7.9826
SRR12481966	wild	22567812	8.6583
SRR12481967	wild	26616628	10.1921
SRR12481969	wild	24222833	9.3022
SRR12481970	wild	19011638	7.2998
SRR12481977	wild	21160421	6.7692
SRR12481971	wild	24780641	9.5403
SRR12481976	wild	20660618	7.9631
SRR12481973	wild	16170837	6.2398
SRR12481972	wild	20024512	7.7075
SRR12481974	wild	18849617	7.2587

## Sheet:  Supplementary Table 3
Supplementary Table 3 Selective sweep loci identified in black rice vs. wild rice.
chr	start	end	gene
chr01	1140001	1270000	Os01g0120400
chr01	1140001	1270000	Os01g0120600
chr01	1140001	1270000	Os01g0120700
chr01	1140001	1270000	Os01g0120800
chr01	1140001	1270000	Os01g0121000
chr01	1140001	1270000	Os01g0121100
chr01	1140001	1270000	Os01g0121200
chr01	1140001	1270000	Os01g0121300
chr01	1140001	1270000	Os01g0121400
chr01	1140001	1270000	Os01g0121500
chr01	1140001	1270000	Os01g0121600
chr01	1140001	1270000	Os01g0121800
chr01	1140001	1270000	Os01g0121900
chr01	1140001	1270000	Os01g0121950
chr01	1140001	1270000	Os01g0122000
chr01	1140001	1270000	Os01g0122200
chr01	1140001	1270000	Os01g0122367
chr01	1140001	1270000	Os01g0122534
chr01	1140001	1270000	Os01g0122701
chr01	1140001	1270000	Os01g0120300
chr01	1140001	1270000	Os01g0120500
chr01	1140001	1270000	Os01g0121700
chr01	5750001	5850000	Os01g0205100
chr01	5750001	5850000	Os01g0205200
chr01	5750001	5850000	Os01g0205300
chr01	5750001	5850000	Os01g0205401
chr01	5750001	5850000	Os01g0205500
chr01	5750001	5850000	Os01g0205550
chr01	5750001	5850000	Os01g0205600
chr01	5750001	5850000	Os01g0205700
chr01	5750001	5850000	Os01g0205800
chr01	5750001	5850000	Os01g0205900
chr01	5750001	5850000	Os01g0206200
chr01	5750001	5850000	Os01g0206600
chr01	5750001	5850000	Os01g0206650
chr01	5750001	5850000	Os01g0206700
chr01	5750001	5850000	Os01g0207200
chr01	5750001	5850000	Os01g0207300
chr01	5750001	5850000	Os01g0207400
chr01	5750001	5850000	Os01g0207500
chr01	5750001	5850000	Os01g0207600
chr01	5750001	5850000	Os01g0207700
chr01	5750001	5850000	Os01g0206300
chr01	5750001	5850000	Os01g0206800
chr01	5750001	5850000	Os01g0207001
chr01	6080001	6180000	Os01g0212000
chr01	6080001	6180000	Os01g0212400
chr01	6080001	6180000	Os01g0212500
chr01	6080001	6180000	Os01g0212700
chr01	6080001	6180000	Os01g0211800
chr01	6080001	6180000	Os01g0212100
chr01	7300001	7410000	Os01g0232100
chr01	7300001	7410000	Os01g0232200
chr01	7300001	7410000	Os01g0232300
chr01	7300001	7410000	Os01g0232400
chr01	7300001	7410000	Os01g0232450
chr01	7300001	7410000	Os01g0232500
chr01	7300001	7410000	Os01g0232550
chr01	7300001	7410000	Os01g0232700
chr01	7300001	7410000	Os01g0233000
chr01	7300001	7410000	Os01g0233400
chr01	7300001	7410000	Os01g0233500
chr01	7300001	7410000	Os01g0233800
chr01	7300001	7410000	Os01g0233850
chr01	7300001	7410000	Os01g0232800
chr01	7300001	7410000	Os01g0233100
chr01	7300001	7410000	Os01g0233900
chr01	7930001	8030000	Os01g0243800
chr01	7930001	8030000	Os01g0243901
chr01	7930001	8030000	Os01g0244150
chr01	7930001	8030000	Os01g0244400
chr01	7930001	8030000	Os01g0244966
chr01	7930001	8030000	Os01g0245000
chr01	7930001	8030000	Os01g0245532
chr01	7930001	8030000	Os01g0244000
chr01	8060001	8640000	Os01g0246400
chr01	8060001	8640000	Os01g0246500
chr01	8060001	8640000	Os01g0246601
chr01	8060001	8640000	Os01g0246700
chr01	8060001	8640000	Os01g0247550
chr01	8060001	8640000	Os01g0247600
chr01	8060001	8640000	Os01g0247700
chr01	8060001	8640000	Os01g0247900
chr01	8060001	8640000	Os01g0248000
chr01	8060001	8640000	Os01g0248300
chr01	8060001	8640000	Os01g0248350
chr01	8060001	8640000	Os01g0248450
chr01	8060001	8640000	Os01g0248600
chr01	8060001	8640000	Os01g0248800
chr01	8060001	8640000	Os01g0248850
chr01	8060001	8640000	Os01g0248900
chr01	8060001	8640000	Os01g0249050
chr01	8060001	8640000	Os01g0249100
chr01	8060001	8640000	Os01g0249200
chr01	8060001	8640000	Os01g0249300
chr01	8060001	8640000	Os01g0249700
chr01	8060001	8640000	Os01g0249800
chr01	8060001	8640000	Os01g0249900
chr01	8060001	8640000	Os01g0250200
chr01	8060001	8640000	Os01g0250600
chr01	8060001	8640000	Os01g0250900
chr01	8060001	8640000	Os01g0251000
chr01	8060001	8640000	Os01g0251100
chr01	8060001	8640000	Os01g0251200
chr01	8060001	8640000	Os01g0251400
chr01	8060001	8640000	Os01g0252100
chr01	8060001	8640000	Os01g0252150
chr01	8060001	8640000	Os01g0252200
chr01	8060001	8640000	Os01g0252300
chr01	8060001	8640000	Os01g0252600
chr01	8060001	8640000	Os01g0252900
chr01	8060001	8640000	Os01g0253000
chr01	8060001	8640000	Os01g0253050
chr01	8060001	8640000	Os01g0253200
chr01	8060001	8640000	Os01g0253300
chr01	8060001	8640000	Os01g0253500
chr01	8060001	8640000	Os01g0253600
chr01	8060001	8640000	Os01g0253800
chr01	8060001	8640000	Os01g0254000
chr01	8060001	8640000	Os01g0254200
chr01	8060001	8640000	Os01g0254300
chr01	8060001	8640000	Os01g0254350
chr01	8060001	8640000	Os01g0254400
chr01	8060001	8640000	Os01g0254800
chr01	8060001	8640000	Os01g0254850
chr01	8060001	8640000	Os01g0254900
chr01	8060001	8640000	Os01g0254950
chr01	8060001	8640000	Os01g0255100
chr01	8060001	8640000	Os01g0255700
chr01	8060001	8640000	Os01g0256400
chr01	8060001	8640000	Os01g0256500
chr01	8060001	8640000	Os01g0256600
chr01	8060001	8640000	Os01g0256900
chr01	8060001	8640000	Os01g0257100
chr01	8060001	8640000	Os01g0257300
chr01	8060001	8640000	Os01g0257400
chr01	8060001	8640000	Os01g0257900
chr01	8060001	8640000	Os01g0258000
chr01	8060001	8640000	Os01g0258100
chr01	8060001	8640000	Os01g0246200
chr01	8060001	8640000	Os01g0248400
chr01	8060001	8640000	Os01g0248500
chr01	8060001	8640000	Os01g0248701
chr01	8060001	8640000	Os01g0252400
chr01	8060001	8640000	Os01g0253100
chr01	8060001	8640000	Os01g0253900
chr01	8060001	8640000	Os01g0254100
chr01	8060001	8640000	Os01g0255000
chr01	8060001	8640000	Os01g0256300
chr01	8060001	8640000	Os01g0256800
chr01	8060001	8640000	Os01g0247500
chr01	8060001	8640000	Os01g0253400
chr01	9680001	9800000	Os01g0276300
chr01	9680001	9800000	Os01g0276500
chr01	9680001	9800000	Os01g0276600
chr01	9680001	9800000	Os01g0276650
chr01	9680001	9800000	Os01g0276800
chr01	9680001	9800000	Os01g0276900
chr01	9680001	9800000	Os01g0277100
chr01	9680001	9800000	Os01g0277500
chr01	9680001	9800000	Os01g0277600
chr01	9680001	9800000	Os01g0277700
chr01	9680001	9800000	Os01g0278000
chr01	9680001	9800000	Os01g0278050
chr01	9680001	9800000	Os01g0278100
chr01	9680001	9800000	Os01g0278200
chr01	9680001	9800000	Os01g0276400
chr01	9680001	9800000	Os01g0276700
chr01	10330001	10430000	Os01g0287400
chr01	10330001	10430000	Os01g0287600
chr01	10330001	10430000	Os01g0287700
chr01	10330001	10430000	Os01g0287900
chr01	10330001	10430000	Os01g0288200
chr01	10330001	10430000	Os01g0288700
chr01	10330001	10430000	Os01g0288800
chr01	21100001	21200000	Os01g0558100
chr01	21100001	21200000	Os01g0558300
chr01	21100001	21200000	Os01g0558500
chr01	21100001	21200000	Os01g0558600
chr01	21100001	21200000	Os01g0558700
chr01	21100001	21200000	Os01g0558825
chr01	21100001	21200000	Os01g0558850
chr01	21100001	21200000	Os01g0558900
chr01	21100001	21200000	Os01g0559100
chr01	21100001	21200000	Os01g0559150
chr01	21100001	21200000	Os01g0559200
chr01	21100001	21200000	Os01g0559300
chr01	21100001	21200000	Os01g0558200
chr01	21100001	21200000	Os01g0558800
chr01	21100001	21200000	Os01g0559000
chr01	21100001	21200000	Os01g0559500
chr01	21100001	21200000	Os01g0559525
chr01	21240001	21340000	Os01g0559750
chr01	21240001	21340000	Os01g0559825
chr01	21240001	21340000	Os01g0559900
chr01	21240001	21340000	Os01g0560200
chr01	21240001	21340000	Os01g0561500
chr01	21240001	21340000	Os01g0560000
chr01	25790001	25890000	Os01g0641800
chr01	25790001	25890000	Os01g0642000
chr01	25790001	25890000	Os01g0642100
chr01	25790001	25890000	Os01g0642200
chr01	25790001	25890000	Os01g0642600
chr01	25790001	25890000	Os01g0642801
chr01	25790001	25890000	Os01g0642900
chr01	25790001	25890000	Os01g0643300
chr01	25790001	25890000	Os01g0643450
chr01	25790001	25890000	Os01g0643600
chr01	25790001	25890000	Os01g0643666
chr01	25790001	25890000	Os01g0642700
chr01	26130001	26280000	Os01g0648600
chr01	26130001	26280000	Os01g0648700
chr01	26130001	26280000	Os01g0649000
chr01	26130001	26280000	Os01g0649100
chr01	26130001	26280000	Os01g0649200
chr01	26130001	26280000	Os01g0649400
chr01	26130001	26280000	Os01g0649566
chr01	26130001	26280000	Os01g0649732
chr01	26130001	26280000	Os01g0649900
chr01	26130001	26280000	Os01g0650100
chr01	26130001	26280000	Os01g0650501
chr01	26130001	26280000	Os01g0648500
chr01	26130001	26280000	Os01g0649950
chr01	26130001	26280000	Os01g0650000
chr01	26130001	26280000	Os01g0650200
chr01	26130001	26280000	Os01g0650700
chr01	38510001	38610000	Os01g0886300
chr01	38510001	38610000	Os01g0886350
chr01	38510001	38610000	Os01g0886600
chr01	38510001	38610000	Os01g0886700
chr01	38510001	38610000	Os01g0887100
chr01	38510001	38610000	Os01g0887550
chr01	38510001	38610000	Os01g0887850
chr01	38510001	38610000	Os01g0888022
chr01	38510001	38610000	Os01g0888200
chr01	38510001	38610000	Os01g0886500
chr01	38510001	38610000	Os01g0887400
chr01	38510001	38610000	Os01g0887700
chr01	38510001	38610000	Os01g0886900
chr01	38870001	38970000	Os01g0894050
chr01	38870001	38970000	Os01g0894075
chr01	38870001	38970000	Os01g0894100
chr01	38870001	38970000	Os01g0894300
chr01	38870001	38970000	Os01g0894500
chr01	38870001	38970000	Os01g0894700
chr01	38870001	38970000	Os01g0895000
chr01	38870001	38970000	Os01g0895200
chr01	38870001	38970000	Os01g0895300
chr01	38870001	38970000	Os01g0895500
chr01	38870001	38970000	Os01g0895600
chr01	38870001	38970000	Os01g0896200
chr01	38870001	38970000	Os01g0896300
chr01	38870001	38970000	Os01g0896350
chr01	38870001	38970000	Os01g0896400
chr01	38870001	38970000	Os01g0896500
chr01	38870001	38970000	Os01g0896700
chr01	38870001	38970000	Os01g0894600
chr01	38870001	38970000	Os01g0895100
chr02	1140001	1340000	Os02g0121800
chr02	1140001	1340000	Os02g0121900
chr02	1140001	1340000	Os02g0122000
chr02	1140001	1340000	Os02g0122200
chr02	1140001	1340000	Os02g0122300
chr02	1140001	1340000	Os02g0122500
chr02	1140001	1340000	Os02g0122600
chr02	1140001	1340000	Os02g0122700
chr02	1140001	1340000	Os02g0122900
chr02	1140001	1340000	Os02g0123032
chr02	1140001	1340000	Os02g0123100
chr02	1140001	1340000	Os02g0123116
chr02	1140001	1340000	Os02g0123200
chr02	1140001	1340000	Os02g0123300
chr02	1140001	1340000	Os02g0123400
chr02	1140001	1340000	Os02g0123450
chr02	1140001	1340000	Os02g0123600
chr02	1140001	1340000	Os02g0123700
chr02	1140001	1340000	Os02g0123801
chr02	1140001	1340000	Os02g0124000
chr02	1140001	1340000	Os02g0124300
chr02	1140001	1340000	Os02g0124400
chr02	1140001	1340000	Os02g0124501
chr02	1140001	1340000	Os02g0124550
chr02	1140001	1340000	Os02g0124599
chr02	1140001	1340000	Os02g0124600
chr02	1140001	1340000	Os02g0124650
chr02	1140001	1340000	Os02g0124700
chr02	1140001	1340000	Os02g0124800
chr02	1140001	1340000	Os02g0124866
chr02	1140001	1340000	Os02g0125000
chr02	1140001	1340000	Os02g0125100
chr02	1140001	1340000	Os02g0125200
chr02	1140001	1340000	Os02g0125400
chr02	1140001	1340000	Os02g0125500
chr02	1140001	1340000	Os02g0125533
chr02	1140001	1340000	Os02g0121700
chr02	1140001	1340000	Os02g0121750
chr02	1140001	1340000	Os02g0122100
chr02	1140001	1340000	Os02g0122800
chr02	1140001	1340000	Os02g0123500
chr02	1140001	1340000	Os02g0125300
chr02	1140001	1340000	Os02g0125350
chr02	1140001	1340000	Os02g0122400
chr02	1570001	1980000	Os02g0130250
chr02	1570001	1980000	Os02g0130300
chr02	1570001	1980000	Os02g0130600
chr02	1570001	1980000	Os02g0130700
chr02	1570001	1980000	Os02g0130800
chr02	1570001	1980000	Os02g0131000
chr02	1570001	1980000	Os02g0131100
chr02	1570001	1980000	Os02g0131200
chr02	1570001	1980000	Os02g0131400
chr02	1570001	1980000	Os02g0131500
chr02	1570001	1980000	Os02g0131600
chr02	1570001	1980000	Os02g0131800
chr02	1570001	1980000	Os02g0131850
chr02	1570001	1980000	Os02g0132200
chr02	1570001	1980000	Os02g0132500
chr02	1570001	1980000	Os02g0132600
chr02	1570001	1980000	Os02g0133100
chr02	1570001	1980000	Os02g0133300
chr02	1570001	1980000	Os02g0133900
chr02	1570001	1980000	Os02g0134000
chr02	1570001	1980000	Os02g0134100
chr02	1570001	1980000	Os02g0134200
chr02	1570001	1980000	Os02g0134400
chr02	1570001	1980000	Os02g0134500
chr02	1570001	1980000	Os02g0134700
chr02	1570001	1980000	Os02g0135000
chr02	1570001	1980000	Os02g0135250
chr02	1570001	1980000	Os02g0135300
chr02	1570001	1980000	Os02g0135500
chr02	1570001	1980000	Os02g0135600
chr02	1570001	1980000	Os02g0135800
chr02	1570001	1980000	Os02g0135850
chr02	1570001	1980000	Os02g0135900
chr02	1570001	1980000	Os02g0135950
chr02	1570001	1980000	Os02g0136000
chr02	1570001	1980000	Os02g0136150
chr02	1570001	1980000	Os02g0136400
chr02	1570001	1980000	Os02g0136800
chr02	1570001	1980000	Os02g0136850
chr02	1570001	1980000	Os02g0136900
chr02	1570001	1980000	Os02g0136933
chr02	1570001	1980000	Os02g0136966
chr02	1570001	1980000	Os02g0137000
chr02	1570001	1980000	Os02g0137100
chr02	1570001	1980000	Os02g0137200
chr02	1570001	1980000	Os02g0130900
chr02	1570001	1980000	Os02g0131050
chr02	1570001	1980000	Os02g0131300
chr02	1570001	1980000	Os02g0131700
chr02	1570001	1980000	Os02g0132100
chr02	1570001	1980000	Os02g0132300
chr02	1570001	1980000	Os02g0132950
chr02	1570001	1980000	Os02g0133000
chr02	1570001	1980000	Os02g0133200
chr02	1570001	1980000	Os02g0133400
chr02	1570001	1980000	Os02g0133800
chr02	1570001	1980000	Os02g0134300
chr02	1570001	1980000	Os02g0135200
chr02	1570001	1980000	Os02g0135700
chr02	1570001	1980000	Os02g0130200
chr02	3430001	3710000	Os02g0163600
chr02	3430001	3710000	Os02g0164000
chr02	3430001	3710000	Os02g0164400
chr02	3430001	3710000	Os02g0164600
chr02	3430001	3710000	Os02g0165000
chr02	3430001	3710000	Os02g0165200
chr02	3430001	3710000	Os02g0165500
chr02	3430001	3710000	Os02g0165800
chr02	3430001	3710000	Os02g0166200
chr02	3430001	3710000	Os02g0166501
chr02	3430001	3710000	Os02g0166600
chr02	3430001	3710000	Os02g0166800
chr02	3430001	3710000	Os02g0166875
chr02	3430001	3710000	Os02g0166950
chr02	3430001	3710000	Os02g0167000
chr02	3430001	3710000	Os02g0167100
chr02	3430001	3710000	Os02g0167200
chr02	3430001	3710000	Os02g0167400
chr02	3430001	3710000	Os02g0167500
chr02	3430001	3710000	Os02g0167600
chr02	3430001	3710000	Os02g0167700
chr02	3430001	3710000	Os02g0167850
chr02	3430001	3710000	Os02g0168000
chr02	3430001	3710000	Os02g0168100
chr02	3430001	3710000	Os02g0168200
chr02	3430001	3710000	Os02g0168250
chr02	3430001	3710000	Os02g0168300
chr02	3430001	3710000	Os02g0168400
chr02	3430001	3710000	Os02g0168500
chr02	3430001	3710000	Os02g0168550
chr02	3430001	3710000	Os02g0168600
chr02	3430001	3710000	Os02g0164300
chr02	3430001	3710000	Os02g0164800
chr02	3430001	3710000	Os02g0164900
chr02	3430001	3710000	Os02g0165100
chr02	3430001	3710000	Os02g0167300
chr02	3430001	3710000	Os02g0167366
chr02	3730001	3830000	Os02g0169151
chr02	3730001	3830000	Os02g0169300
chr02	3730001	3830000	Os02g0169275
chr02	3730001	3830000	Os02g0169450
chr02	3730001	3830000	Os02g0169700
chr02	3730001	3830000	Os02g0169900
chr02	3730001	3830000	Os02g0170000
chr02	3730001	3830000	Os02g0170100
chr02	3730001	3830000	Os02g0170150
chr02	3730001	3830000	Os02g0169400
chr02	3730001	3830000	Os02g0169800
chr02	6930001	7030000	Os02g0224100
chr02	6930001	7030000	Os02g0224200
chr02	6930001	7030000	Os02g0224300
chr02	6930001	7030000	Os02g0224400
chr02	6930001	7030000	Os02g0224800
chr02	6930001	7030000	Os02g0224850
chr02	6930001	7030000	Os02g0224900
chr02	6930001	7030000	Os02g0225000
chr02	6930001	7030000	Os02g0225100
chr02	21370001	21470000	Os02g0564000
chr02	21370001	21470000	Os02g0564150
chr02	21370001	21470000	Os02g0564200
chr02	21370001	21470000	Os02g0564300
chr02	21370001	21470000	Os02g0564500
chr02	21370001	21470000	Os02g0564600
chr02	21370001	21470000	Os02g0564700
chr02	21370001	21470000	Os02g0565000
chr02	21370001	21470000	Os02g0565100
chr02	21370001	21470000	Os02g0565150
chr02	21370001	21470000	Os02g0565300
chr02	21370001	21470000	Os02g0563800
chr02	21370001	21470000	Os02g0564100
chr02	21370001	21470000	Os02g0564400
chr02	21370001	21470000	Os02g0565200
chr02	22850001	23030000	Os02g0591500
chr02	22850001	23030000	Os02g0591600
chr02	22850001	23030000	Os02g0591700
chr02	22850001	23030000	Os02g0591800
chr02	22850001	23030000	Os02g0591900
chr02	22850001	23030000	Os02g0592200
chr02	22850001	23030000	Os02g0592400
chr02	22850001	23030000	Os02g0592500
chr02	22850001	23030000	Os02g0592700
chr02	22850001	23030000	Os02g0592833
chr02	22850001	23030000	Os02g0593100
chr02	22850001	23030000	Os02g0593500
chr02	22850001	23030000	Os02g0593550
chr02	22850001	23030000	Os02g0593600
chr02	22850001	23030000	Os02g0593900
chr02	22850001	23030000	Os02g0594166
chr02	22850001	23030000	Os02g0594232
chr02	22850001	23030000	Os02g0594300
chr02	22850001	23030000	Os02g0591850
chr02	22850001	23030000	Os02g0592000
chr02	22850001	23030000	Os02g0592300
chr02	22850001	23030000	Os02g0593400
chr02	22850001	23030000	Os02g0593700
chr02	22850001	23030000	Os02g0594100
chr02	22850001	23030000	Os02g0592600
chr03	10001	180000	Os03g0100040
chr03	10001	180000	Os03g0100050
chr03	10001	180000	Os03g0100100
chr03	10001	180000	Os03g0100200
chr03	10001	180000	Os03g0100225
chr03	10001	180000	Os03g0100400
chr03	10001	180000	Os03g0100500
chr03	10001	180000	Os03g0100900
chr03	10001	180000	Os03g0101000
chr03	10001	180000	Os03g0101100
chr03	10001	180000	Os03g0101200
chr03	10001	180000	Os03g0101250
chr03	10001	180000	Os03g0101300
chr03	10001	180000	Os03g0101400
chr03	10001	180000	Os03g0101500
chr03	10001	180000	Os03g0101600
chr03	10001	180000	Os03g0101800
chr03	10001	180000	Os03g0101900
chr03	10001	180000	Os03g0102000
chr03	10001	180000	Os03g0102200
chr03	10001	180000	Os03g0102300
chr03	10001	180000	Os03g0102333
chr03	10001	180000	Os03g0102366
chr03	10001	180000	Os03g0102400
chr03	10001	180000	Os03g0102500
chr03	10001	180000	Os03g0100030
chr03	10001	180000	Os03g0100300
chr03	10001	180000	Os03g0100800
chr03	10001	180000	Os03g0100850
chr03	10001	180000	Os03g0102100
chr03	10001	180000	Os03g0101700
chr03	1030001	1130000	Os03g0119100
chr03	1030001	1130000	Os03g0119300
chr03	1030001	1130000	Os03g0119400
chr03	1030001	1130000	Os03g0119600
chr03	1030001	1130000	Os03g0119700
chr03	1030001	1130000	Os03g0119800
chr03	1030001	1130000	Os03g0119900
chr03	1030001	1130000	Os03g0119966
chr03	1030001	1130000	Os03g0120000
chr03	1030001	1130000	Os03g0120100
chr03	1030001	1130000	Os03g0120200
chr03	1030001	1130000	Os03g0120300
chr03	1030001	1130000	Os03g0120350
chr03	1030001	1130000	Os03g0120400
chr03	1030001	1130000	Os03g0120425
chr03	1030001	1130000	Os03g0119500
chr03	9630001	9780000	Os03g0281600
chr03	9630001	9780000	Os03g0281900
chr03	9630001	9780000	Os03g0282232
chr03	9630001	9780000	Os03g0282300
chr03	9630001	9780000	Os03g0282800
chr03	9630001	9780000	Os03g0282900
chr03	9630001	9780000	Os03g0283000
chr03	9630001	9780000	Os03g0283100
chr03	9630001	9780000	Os03g0283200
chr03	9630001	9780000	Os03g0283300
chr03	9630001	9780000	Os03g0283400
chr03	9630001	9780000	Os03g0283600
chr03	9630001	9780000	Os03g0283650
chr03	9630001	9780000	Os03g0283750
chr03	9630001	9780000	Os03g0283900
chr03	9630001	9780000	Os03g0284000
chr03	9630001	9780000	Os03g0284200
chr03	9630001	9780000	Os03g0281466
chr03	9630001	9780000	Os03g0281500
chr03	9630001	9780000	Os03g0281800
chr03	9630001	9780000	Os03g0282100
chr03	9630001	9780000	Os03g0282166
chr03	9630001	9780000	Os03g0283500
chr03	9630001	9780000	Os03g0283800
chr03	9630001	9780000	Os03g0283850
chr03	9630001	9780000	Os03g0284100
chr03	9630001	9780000	Os03g0284150
chr03	9630001	9780000	Os03g0282700
chr03	12570001	12670000	Os03g0338200
chr03	12570001	12670000	Os03g0338400
chr03	12570001	12670000	Os03g0338600
chr03	12570001	12670000	Os03g0338700
chr03	12570001	12670000	Os03g0338800
chr03	12570001	12670000	Os03g0339100
chr03	12570001	12670000	Os03g0339150
chr03	12570001	12670000	Os03g0339400
chr03	12570001	12670000	Os03g0339700
chr03	12570001	12670000	Os03g0340001
chr03	12570001	12670000	Os03g0340100
chr03	12570001	12670000	Os03g0340300
chr03	12570001	12670000	Os03g0339300
chr03	12570001	12670000	Os03g0339900
chr03	12970001	13070000	Os03g0347200
chr03	12970001	13070000	Os03g0347400
chr03	12970001	13070000	Os03g0347500
chr03	12970001	13070000	Os03g0347750
chr03	12970001	13070000	Os03g0347800
chr03	12970001	13070000	Os03g0348200
chr03	12970001	13070000	Os03g0347300
chr03	12970001	13070000	Os03g0347700
chr03	12970001	13070000	Os03g0347900
chr03	13080001	13180000	Os03g0348500
chr03	13080001	13180000	Os03g0348900
chr03	13080001	13180000	Os03g0349200
chr03	13080001	13180000	Os03g0349400
chr03	13080001	13180000	Os03g0349700
chr03	13080001	13180000	Os03g0350100
chr03	13080001	13180000	Os03g0350300
chr03	13080001	13180000	Os03g0351100
chr03	13080001	13180000	Os03g0351300
chr03	13080001	13180000	Os03g0351400
chr03	13080001	13180000	Os03g0348800
chr03	13080001	13180000	Os03g0349600
chr03	13080001	13180000	Os03g0351200
chr03	13080001	13180000	Os03g0349000
chr03	16940001	17130000	Os03g0410700
chr03	16940001	17130000	Os03g0410900
chr03	16940001	17130000	Os03g0411000
chr03	16940001	17130000	Os03g0411100
chr03	16940001	17130000	Os03g0411300
chr03	16940001	17130000	Os03g0411500
chr03	16940001	17130000	Os03g0411600
chr03	16940001	17130000	Os03g0411800
chr03	16940001	17130000	Os03g0411900
chr03	16940001	17130000	Os03g0412300
chr03	16940001	17130000	Os03g0412400
chr03	16940001	17130000	Os03g0412900
chr03	16940001	17130000	Os03g0413000
chr03	16940001	17130000	Os03g0413100
chr03	16940001	17130000	Os03g0413250
chr03	16940001	17130000	Os03g0413400
chr03	16940001	17130000	Os03g0412800
chr03	16940001	17130000	Os03g0412850
chr03	16940001	17130000	Os03g0412200
chr03	17300001	17460000	Os03g0417700
chr03	17300001	17460000	Os03g0417750
chr03	17300001	17460000	Os03g0417800
chr03	17300001	17460000	Os03g0417833
chr03	17300001	17460000	Os03g0418000
chr03	17300001	17460000	Os03g0418600
chr03	17300001	17460000	Os03g0418700
chr03	17300001	17460000	Os03g0418733
chr03	17300001	17460000	Os03g0418766
chr03	17300001	17460000	Os03g0418800
chr03	17300001	17460000	Os03g0419100
chr03	17300001	17460000	Os03g0419200
chr03	17300001	17460000	Os03g0417900
chr03	19060001	19160000	Os03g0448200
chr03	19360001	19460000	Os03g0452801
chr03	19360001	19460000	Os03g0453301
chr03	19360001	19460000	Os03g0452300
chr03	20360001	20460000	Os03g0565300
chr03	20360001	20460000	Os03g0565600
chr03	20360001	20460000	Os03g0565825
chr03	20360001	20460000	Os03g0565100
chr03	20360001	20460000	Os03g0565200
chr03	20360001	20460000	Os03g0565500
chr03	20360001	20460000	Os03g0565900
chr03	25120001	25280000	Os03g0648400
chr03	25120001	25280000	Os03g0648450
chr03	25120001	25280000	Os03g0648500
chr03	25120001	25280000	Os03g0648600
chr03	25120001	25280000	Os03g0648800
chr03	25120001	25280000	Os03g0648900
chr03	25120001	25280000	Os03g0649275
chr03	25120001	25280000	Os03g0649450
chr03	25120001	25280000	Os03g0650200
chr03	25120001	25280000	Os03g0650300
chr03	25120001	25280000	Os03g0650350
chr03	25120001	25280000	Os03g0650400
chr03	25120001	25280000	Os03g0650700
chr03	25120001	25280000	Os03g0650800
chr03	25120001	25280000	Os03g0650850
chr03	25120001	25280000	Os03g0650900
chr03	25120001	25280000	Os03g0651000
chr03	25120001	25280000	Os03g0648300
chr03	25120001	25280000	Os03g0649000
chr03	25120001	25280000	Os03g0649050
chr03	25120001	25280000	Os03g0650000
chr03	25940001	26100000	Os03g0661250
chr03	25940001	26100000	Os03g0661300
chr03	25940001	26100000	Os03g0661500
chr03	25940001	26100000	Os03g0661600
chr03	25940001	26100000	Os03g0661700
chr03	25940001	26100000	Os03g0661900
chr03	25940001	26100000	Os03g0663100
chr03	25940001	26100000	Os03g0663400
chr03	25940001	26100000	Os03g0663500
chr03	25940001	26100000	Os03g0663600
chr03	25940001	26100000	Os03g0663750
chr03	25940001	26100000	Os03g0663800
chr03	25940001	26100000	Os03g0663900
chr03	25940001	26100000	Os03g0664300
chr03	25940001	26100000	Os03g0664400
chr03	25940001	26100000	Os03g0661800
chr03	25940001	26100000	Os03g0662000
chr03	25940001	26100000	Os03g0663700
chr03	26110001	26270000	Os03g0664600
chr03	26110001	26270000	Os03g0664650
chr03	26110001	26270000	Os03g0664700
chr03	26110001	26270000	Os03g0664800
chr03	26110001	26270000	Os03g0664901
chr03	26110001	26270000	Os03g0665000
chr03	26110001	26270000	Os03g0665200
chr03	26110001	26270000	Os03g0665700
chr03	26110001	26270000	Os03g0665751
chr03	26110001	26270000	Os03g0665800
chr03	26110001	26270000	Os03g0666100
chr03	26110001	26270000	Os03g0666200
chr03	26110001	26270000	Os03g0666300
chr03	26110001	26270000	Os03g0666500
chr03	26110001	26270000	Os03g0666550
chr03	26110001	26270000	Os03g0666600
chr03	26110001	26270000	Os03g0666700
chr03	26110001	26270000	Os03g0666850
chr03	26110001	26270000	Os03g0667150
chr03	26110001	26270000	Os03g0667201
chr03	26110001	26270000	Os03g0666800
chr03	26110001	26270000	Os03g0667100
chr03	28590001	28710000	Os03g0709000
chr03	28590001	28710000	Os03g0709100
chr03	28590001	28710000	Os03g0709200
chr03	28590001	28710000	Os03g0709300
chr03	28590001	28710000	Os03g0709533
chr03	28590001	28710000	Os03g0710000
chr03	28590001	28710000	Os03g0710500
chr03	28590001	28710000	Os03g0710550
chr03	28590001	28710000	Os03g0710600
chr03	28590001	28710000	Os03g0710800
chr03	28590001	28710000	Os03g0710850
chr03	28590001	28710000	Os03g0711200
chr03	28590001	28710000	Os03g0711300
chr03	28590001	28710000	Os03g0708900
chr03	28590001	28710000	Os03g0710100
chr03	28590001	28710000	Os03g0710700
chr03	28590001	28710000	Os03g0710900
chr03	28590001	28710000	Os03g0711100
chr03	28590001	28710000	Os03g0711150
chr03	28590001	28710000	Os03g0711250
chr03	28850001	28950000	Os03g0713150
chr03	28850001	28950000	Os03g0713200
chr03	28850001	28950000	Os03g0713400
chr03	28850001	28950000	Os03g0713500
chr03	28850001	28950000	Os03g0713550
chr03	28850001	28950000	Os03g0713600
chr03	28850001	28950000	Os03g0714100
chr03	28850001	28950000	Os03g0713100
chr03	28850001	28950000	Os03g0714400
chr03	29020001	29160000	Os03g0717200
chr03	29020001	29160000	Os03g0717600
chr03	29020001	29160000	Os03g0717700
chr03	29020001	29160000	Os03g0718000
chr03	29020001	29160000	Os03g0718100
chr03	29020001	29160000	Os03g0718150
chr03	29020001	29160000	Os03g0718200
chr03	29020001	29160000	Os03g0718500
chr03	29020001	29160000	Os03g0718600
chr03	29020001	29160000	Os03g0718650
chr03	29020001	29160000	Os03g0718800
chr03	29020001	29160000	Os03g0719000
chr03	29020001	29160000	Os03g0719300
chr03	29020001	29160000	Os03g0719400
chr03	29020001	29160000	Os03g0719450
chr03	29020001	29160000	Os03g0717900
chr03	29020001	29160000	Os03g0717950
chr03	29020001	29160000	Os03g0718300
chr03	29020001	29160000	Os03g0719100
chr03	29020001	29160000	Os03g0719150
chr03	29020001	29160000	Os03g0719500
chr03	32310001	32410000	Os03g0779300
chr03	32310001	32410000	Os03g0779500
chr03	32310001	32410000	Os03g0779800
chr03	32310001	32410000	Os03g0780200
chr03	32310001	32410000	Os03g0780350
chr03	32310001	32410000	Os03g0780400
chr03	32310001	32410000	Os03g0780500
chr03	32310001	32410000	Os03g0780550
chr03	32310001	32410000	Os03g0780600
chr03	32310001	32410000	Os03g0780800
chr03	32310001	32410000	Os03g0780900
chr03	32310001	32410000	Os03g0781000
chr03	32310001	32410000	Os03g0781200
chr03	32310001	32410000	Os03g0781300
chr03	32310001	32410000	Os03g0781400
chr03	32310001	32410000	Os03g0781501
chr03	32310001	32410000	Os03g0781600
chr03	32310001	32410000	Os03g0781700
chr03	32310001	32410000	Os03g0781750
chr03	32310001	32410000	Os03g0779000
chr03	32310001	32410000	Os03g0781100
chr04	14670001	14780000	Os04g0319600
chr04	14670001	14780000	Os04g0319700
chr04	14670001	14780000	Os04g0319800
chr04	14670001	14780000	Os04g0320000
chr04	14670001	14780000	Os04g0320200
chr04	14670001	14780000	Os04g0320700
chr04	14670001	14780000	Os04g0320100
chr04	16720001	16860000	Os04g0350700
chr04	16720001	16860000	Os04g0351100
chr04	16720001	16860000	Os04g0351333
chr04	16720001	16860000	Os04g0351800
chr04	16720001	16860000	Os04g0351933
chr04	16720001	16860000	Os04g0352066
chr04	16720001	16860000	Os04g0352200
chr04	16720001	16860000	Os04g0352400
chr04	16720001	16860000	Os04g0352700
chr04	16720001	16860000	Os04g0353000
chr04	16890001	17020000	Os04g0354200
chr04	16890001	17020000	Os04g0354600
chr04	16890001	17020000	Os04g0355401
chr04	16890001	17020000	Os04g0354400
chr04	16890001	17020000	Os04g0355500
chr04	17100001	17230000	Os04g0358000
chr04	17100001	17230000	Os04g0358150
chr04	17100001	17230000	Os04g0359100
chr04	17100001	17230000	Os04g0359300
chr04	17100001	17230000	Os04g0360400
chr04	17100001	17230000	Os04g0359900
chr04	17100001	17230000	Os04g0359700
chr04	22230001	22340000	Os04g0445900
chr04	22230001	22340000	Os04g0446050
chr04	22230001	22340000	Os04g0446100
chr04	22230001	22340000	Os04g0446200
chr04	22230001	22340000	Os04g0446401
chr04	22230001	22340000	Os04g0446500
chr04	22230001	22340000	Os04g0446700
chr04	22230001	22340000	Os04g0446750
chr04	22230001	22340000	Os04g0447100
chr04	22230001	22340000	Os04g0447166
chr04	22230001	22340000	Os04g0447300
chr04	22230001	22340000	Os04g0447500
chr04	22230001	22340000	Os04g0447533
chr04	22230001	22340000	Os04g0447566
chr04	22230001	22340000	Os04g0447600
chr04	22230001	22340000	Os04g0447650
chr04	22230001	22340000	Os04g0447700
chr04	22230001	22340000	Os04g0447900
chr04	22230001	22340000	Os04g0447950
chr04	22230001	22340000	Os04g0448000
chr04	22230001	22340000	Os04g0448100
chr04	22230001	22340000	Os04g0446000
chr04	22230001	22340000	Os04g0446300
chr04	22230001	22340000	Os04g0446600
chr04	22230001	22340000	Os04g0447400
chr04	22230001	22340000	Os04g0447800
chr04	22340001	22440000	Os04g0448200
chr04	22340001	22440000	Os04g0448250
chr04	22340001	22440000	Os04g0448300
chr04	22340001	22440000	Os04g0448500
chr04	22340001	22440000	Os04g0448550
chr04	22340001	22440000	Os04g0448600
chr04	22340001	22440000	Os04g0448700
chr04	22340001	22440000	Os04g0448900
chr04	22340001	22440000	Os04g0448950
chr04	22340001	22440000	Os04g0449000
chr04	22340001	22440000	Os04g0449100
chr04	22340001	22440000	Os04g0449200
chr04	22340001	22440000	Os04g0449300
chr04	22340001	22440000	Os04g0449400
chr04	22340001	22440000	Os04g0449450
chr04	22340001	22440000	Os04g0449900
chr04	22340001	22440000	Os04g0449950
chr04	22340001	22440000	Os04g0450000
chr04	22340001	22440000	Os04g0450150
chr04	22340001	22440000	Os04g0450200
chr04	22340001	22440000	Os04g0450250
chr04	22340001	22440000	Os04g0450300
chr04	22340001	22440000	Os04g0448800
chr04	22340001	22440000	Os04g0449500
chr04	22340001	22440000	Os04g0449700
chr04	22340001	22440000	Os04g0450100
chr04	22520001	22620000	Os04g0451700
chr04	22520001	22620000	Os04g0452000
chr04	22520001	22620000	Os04g0452100
chr04	22520001	22620000	Os04g0452300
chr04	22520001	22620000	Os04g0452350
chr04	22520001	22620000	Os04g0452400
chr04	22520001	22620000	Os04g0452500
chr04	22520001	22620000	Os04g0452600
chr04	22520001	22620000	Os04g0452650
chr04	22520001	22620000	Os04g0452700
chr04	22520001	22620000	Os04g0453200
chr04	22790001	22890000	Os04g0455600
chr04	22790001	22890000	Os04g0455650
chr04	22790001	22890000	Os04g0455700
chr04	22790001	22890000	Os04g0455800
chr04	22790001	22890000	Os04g0455900
chr04	22790001	22890000	Os04g0456100
chr04	22790001	22890000	Os04g0456200
chr04	22790001	22890000	Os04g0456700
chr04	22790001	22890000	Os04g0456900
chr04	22790001	22890000	Os04g0457000
chr04	22790001	22890000	Os04g0457100
chr04	22790001	22890000	Os04g0457300
chr04	22790001	22890000	Os04g0457400
chr04	22790001	22890000	Os04g0457500
chr04	22790001	22890000	Os04g0457600
chr04	22790001	22890000	Os04g0457700
chr04	22790001	22890000	Os04g0457900
chr04	22790001	22890000	Os04g0458000
chr04	22790001	22890000	Os04g0455401
chr04	22790001	22890000	Os04g0456300
chr04	22790001	22890000	Os04g0457200
chr04	22790001	22890000	Os04g0457800
chr04	22930001	23180000	Os04g0459600
chr04	22930001	23180000	Os04g0459700
chr04	22930001	23180000	Os04g0459800
chr04	22930001	23180000	Os04g0459900
chr04	22930001	23180000	Os04g0460050
chr04	22930001	23180000	Os04g0460300
chr04	22930001	23180000	Os04g0460350
chr04	22930001	23180000	Os04g0460400
chr04	22930001	23180000	Os04g0460600
chr04	22930001	23180000	Os04g0460750
chr04	22930001	23180000	Os04g0460900
chr04	22930001	23180000	Os04g0461000
chr04	22930001	23180000	Os04g0461050
chr04	22930001	23180000	Os04g0461100
chr04	22930001	23180000	Os04g0461300
chr04	22930001	23180000	Os04g0461600
chr04	22930001	23180000	Os04g0461700
chr04	22930001	23180000	Os04g0461750
chr04	22930001	23180000	Os04g0461800
chr04	22930001	23180000	Os04g0462200
chr04	22930001	23180000	Os04g0462300
chr04	22930001	23180000	Os04g0462400
chr04	22930001	23180000	Os04g0462500
chr04	22930001	23180000	Os04g0462550
chr04	22930001	23180000	Os04g0462600
chr04	22930001	23180000	Os04g0462700
chr04	22930001	23180000	Os04g0462800
chr04	22930001	23180000	Os04g0463000
chr04	22930001	23180000	Os04g0463100
chr04	22930001	23180000	Os04g0463200
chr04	22930001	23180000	Os04g0463400
chr04	22930001	23180000	Os04g0463500
chr04	22930001	23180000	Os04g0463600
chr04	22930001	23180000	Os04g0463800
chr04	22930001	23180000	Os04g0463900
chr04	22930001	23180000	Os04g0464100
chr04	22930001	23180000	Os04g0464200
chr04	22930001	23180000	Os04g0464300
chr04	22930001	23180000	Os04g0464400
chr04	22930001	23180000	Os04g0460200
chr04	22930001	23180000	Os04g0460500
chr04	22930001	23180000	Os04g0461400
chr04	22930001	23180000	Os04g0461900
chr04	22930001	23180000	Os04g0462900
chr04	22930001	23180000	Os04g0463300
chr04	22930001	23180000	Os04g0463700
chr04	22930001	23180000	Os04g0459500
chr04	25310001	25910000	Os04g0506900
chr04	25310001	25910000	Os04g0507016
chr04	25310001	25910000	Os04g0507032
chr04	25310001	25910000	Os04g0507100
chr04	25310001	25910000	Os04g0507400
chr04	25310001	25910000	Os04g0507450
chr04	25310001	25910000	Os04g0507500
chr04	25310001	25910000	Os04g0507700
chr04	25310001	25910000	Os04g0507800
chr04	25310001	25910000	Os04g0507900
chr04	25310001	25910000	Os04g0507950
chr04	25310001	25910000	Os04g0508000
chr04	25310001	25910000	Os04g0508050
chr04	25310001	25910000	Os04g0508100
chr04	25310001	25910000	Os04g0508150
chr04	25310001	25910000	Os04g0508300
chr04	25310001	25910000	Os04g0508400
chr04	25310001	25910000	Os04g0508500
chr04	25310001	25910000	Os04g0508600
chr04	25310001	25910000	Os04g0508751
chr04	25310001	25910000	Os04g0508900
chr04	25310001	25910000	Os04g0508975
chr04	25310001	25910000	Os04g0509000
chr04	25310001	25910000	Os04g0509200
chr04	25310001	25910000	Os04g0509400
chr04	25310001	25910000	Os04g0509500
chr04	25310001	25910000	Os04g0509600
chr04	25310001	25910000	Os04g0509800
chr04	25310001	25910000	Os04g0510000
chr04	25310001	25910000	Os04g0510200
chr04	25310001	25910000	Os04g0510300
chr04	25310001	25910000	Os04g0510400
chr04	25310001	25910000	Os04g0510500
chr04	25310001	25910000	Os04g0510600
chr04	25310001	25910000	Os04g0510700
chr04	25310001	25910000	Os04g0510900
chr04	25310001	25910000	Os04g0511200
chr04	25310001	25910000	Os04g0511400
chr04	25310001	25910000	Os04g0511500
chr04	25310001	25910000	Os04g0511700
chr04	25310001	25910000	Os04g0512200
chr04	25310001	25910000	Os04g0512225
chr04	25310001	25910000	Os04g0512300
chr04	25310001	25910000	Os04g0512400
chr04	25310001	25910000	Os04g0512500
chr04	25310001	25910000	Os04g0512900
chr04	25310001	25910000	Os04g0513000
chr04	25310001	25910000	Os04g0513301
chr04	25310001	25910000	Os04g0513400
chr04	25310001	25910000	Os04g0513550
chr04	25310001	25910000	Os04g0514150
chr04	25310001	25910000	Os04g0514301
chr04	25310001	25910000	Os04g0514400
chr04	25310001	25910000	Os04g0514600
chr04	25310001	25910000	Os04g0514800
chr04	25310001	25910000	Os04g0514900
chr04	25310001	25910000	Os04g0515300
chr04	25310001	25910000	Os04g0515350
chr04	25310001	25910000	Os04g0515900
chr04	25310001	25910000	Os04g0516200
chr04	25310001	25910000	Os04g0516300
chr04	25310001	25910000	Os04g0516550
chr04	25310001	25910000	Os04g0516600
chr04	25310001	25910000	Os04g0516701
chr04	25310001	25910000	Os04g0516800
chr04	25310001	25910000	Os04g0516900
chr04	25310001	25910000	Os04g0517100
chr04	25310001	25910000	Os04g0517300
chr04	25310001	25910000	Os04g0517350
chr04	25310001	25910000	Os04g0517400
chr04	25310001	25910000	Os04g0517500
chr04	25310001	25910000	Os04g0517600
chr04	25310001	25910000	Os04g0517700
chr04	25310001	25910000	Os04g0517900
chr04	25310001	25910000	Os04g0518000
chr04	25310001	25910000	Os04g0518100
chr04	25310001	25910000	Os04g0507000
chr04	25310001	25910000	Os04g0508200
chr04	25310001	25910000	Os04g0509100
chr04	25310001	25910000	Os04g0509300
chr04	25310001	25910000	Os04g0511600
chr04	25310001	25910000	Os04g0512250
chr04	25310001	25910000	Os04g0513100
chr04	25310001	25910000	Os04g0513200
chr04	25310001	25910000	Os04g0513700
chr04	25310001	25910000	Os04g0513800
chr04	25310001	25910000	Os04g0514500
chr04	25310001	25910000	Os04g0515400
chr04	25310001	25910000	Os04g0517000
chr04	25310001	25910000	Os04g0508800
chr04	25310001	25910000	Os04g0513900
chr04	25960001	26840000	Os04g0518800
chr04	25960001	26840000	Os04g0519100
chr04	25960001	26840000	Os04g0519200
chr04	25960001	26840000	Os04g0519700
chr04	25960001	26840000	Os04g0519900
chr04	25960001	26840000	Os04g0519912
chr04	25960001	26840000	Os04g0519925
chr04	25960001	26840000	Os04g0519950
chr04	25960001	26840000	Os04g0519975
chr04	25960001	26840000	Os04g0520000
chr04	25960001	26840000	Os04g0520700
chr04	25960001	26840000	Os04g0520800
chr04	25960001	26840000	Os04g0520900
chr04	25960001	26840000	Os04g0521300
chr04	25960001	26840000	Os04g0521600
chr04	25960001	26840000	Os04g0521700
chr04	25960001	26840000	Os04g0521900
chr04	25960001	26840000	Os04g0522100
chr04	25960001	26840000	Os04g0523000
chr04	25960001	26840000	Os04g0523100
chr04	25960001	26840000	Os04g0523200
chr04	25960001	26840000	Os04g0523350
chr04	25960001	26840000	Os04g0523500
chr04	25960001	26840000	Os04g0523600
chr04	25960001	26840000	Os04g0523650
chr04	25960001	26840000	Os04g0524136
chr04	25960001	26840000	Os04g0524300
chr04	25960001	26840000	Os04g0524400
chr04	25960001	26840000	Os04g0524500
chr04	25960001	26840000	Os04g0524600
chr04	25960001	26840000	Os04g0524700
chr04	25960001	26840000	Os04g0524800
chr04	25960001	26840000	Os04g0524900
chr04	25960001	26840000	Os04g0524950
chr04	25960001	26840000	Os04g0525000
chr04	25960001	26840000	Os04g0525100
chr04	25960001	26840000	Os04g0525200
chr04	25960001	26840000	Os04g0525600
chr04	25960001	26840000	Os04g0525700
chr04	25960001	26840000	Os04g0525900
chr04	25960001	26840000	Os04g0526000
chr04	25960001	26840000	Os04g0526101
chr04	25960001	26840000	Os04g0526200
chr04	25960001	26840000	Os04g0526300
chr04	25960001	26840000	Os04g0526600
chr04	25960001	26840000	Os04g0526800
chr04	25960001	26840000	Os04g0527000
chr04	25960001	26840000	Os04g0527300
chr04	25960001	26840000	Os04g0527400
chr04	25960001	26840000	Os04g0527500
chr04	25960001	26840000	Os04g0527700
chr04	25960001	26840000	Os04g0527900
chr04	25960001	26840000	Os04g0528000
chr04	25960001	26840000	Os04g0528100
chr04	25960001	26840000	Os04g0528200
chr04	25960001	26840000	Os04g0528300
chr04	25960001	26840000	Os04g0528400
chr04	25960001	26840000	Os04g0528600
chr04	25960001	26840000	Os04g0528651
chr04	25960001	26840000	Os04g0528800
chr04	25960001	26840000	Os04g0529100
chr04	25960001	26840000	Os04g0529300
chr04	25960001	26840000	Os04g0529600
chr04	25960001	26840000	Os04g0529700
chr04	25960001	26840000	Os04g0529800
chr04	25960001	26840000	Os04g0530000
chr04	25960001	26840000	Os04g0530050
chr04	25960001	26840000	Os04g0530100
chr04	25960001	26840000	Os04g0530150
chr04	25960001	26840000	Os04g0530200
chr04	25960001	26840000	Os04g0530400
chr04	25960001	26840000	Os04g0530500
chr04	25960001	26840000	Os04g0530700
chr04	25960001	26840000	Os04g0530801
chr04	25960001	26840000	Os04g0530900
chr04	25960001	26840000	Os04g0531100
chr04	25960001	26840000	Os04g0531200
chr04	25960001	26840000	Os04g0531300
chr04	25960001	26840000	Os04g0531500
chr04	25960001	26840000	Os04g0531600
chr04	25960001	26840000	Os04g0531700
chr04	25960001	26840000	Os04g0531750
chr04	25960001	26840000	Os04g0531800
chr04	25960001	26840000	Os04g0532100
chr04	25960001	26840000	Os04g0532200
chr04	25960001	26840000	Os04g0532400
chr04	25960001	26840000	Os04g0532500
chr04	25960001	26840000	Os04g0533000
chr04	25960001	26840000	Os04g0533200
chr04	25960001	26840000	Os04g0533250
chr04	25960001	26840000	Os04g0533300
chr04	25960001	26840000	Os04g0533500
chr04	25960001	26840000	Os04g0533602
chr04	25960001	26840000	Os04g0533700
chr04	25960001	26840000	Os04g0533800
chr04	25960001	26840000	Os04g0533900
chr04	25960001	26840000	Os04g0534000
chr04	25960001	26840000	Os04g0534100
chr04	25960001	26840000	Os04g0534166
chr04	25960001	26840000	Os04g0534200
chr04	25960001	26840000	Os04g0534300
chr04	25960001	26840000	Os04g0534400
chr04	25960001	26840000	Os04g0534500
chr04	25960001	26840000	Os04g0534600
chr04	25960001	26840000	Os04g0535200
chr04	25960001	26840000	Os04g0535501
chr04	25960001	26840000	Os04g0536300
chr04	25960001	26840000	Os04g0536500
chr04	25960001	26840000	Os04g0537100
chr04	25960001	26840000	Os04g0537450
chr04	25960001	26840000	Os04g0521001
chr04	25960001	26840000	Os04g0521100
chr04	25960001	26840000	Os04g0521800
chr04	25960001	26840000	Os04g0522500
chr04	25960001	26840000	Os04g0522625
chr04	25960001	26840000	Os04g0522800
chr04	25960001	26840000	Os04g0525800
chr04	25960001	26840000	Os04g0525850
chr04	25960001	26840000	Os04g0527800
chr04	25960001	26840000	Os04g0529500
chr04	25960001	26840000	Os04g0530300
chr04	25960001	26840000	Os04g0530600
chr04	25960001	26840000	Os04g0531400
chr04	25960001	26840000	Os04g0531900
chr04	25960001	26840000	Os04g0532700
chr04	25960001	26840000	Os04g0532800
chr04	25960001	26840000	Os04g0534801
chr04	25960001	26840000	Os04g0535400
chr04	25960001	26840000	Os04g0535600
chr04	25960001	26840000	Os04g0529400
chr04	25960001	26840000	Os04g0535000
chr04	25960001	26840000	Os04g0523812
chr04	26880001	27160000	Os04g0537900
chr04	26880001	27160000	Os04g0538166
chr04	26880001	27160000	Os04g0538300
chr04	26880001	27160000	Os04g0538400
chr04	26880001	27160000	Os04g0538700
chr04	26880001	27160000	Os04g0538750
chr04	26880001	27160000	Os04g0538800
chr04	26880001	27160000	Os04g0538850
chr04	26880001	27160000	Os04g0538900
chr04	26880001	27160000	Os04g0539000
chr04	26880001	27160000	Os04g0539100
chr04	26880001	27160000	Os04g0539300
chr04	26880001	27160000	Os04g0539601
chr04	26880001	27160000	Os04g0539701
chr04	26880001	27160000	Os04g0540200
chr04	26880001	27160000	Os04g0540500
chr04	26880001	27160000	Os04g0540600
chr04	26880001	27160000	Os04g0540750
chr04	26880001	27160000	Os04g0540900
chr04	26880001	27160000	Os04g0541100
chr04	26880001	27160000	Os04g0541234
chr04	26880001	27160000	Os04g0541700
chr04	26880001	27160000	Os04g0541900
chr04	26880001	27160000	Os04g0542000
chr04	26880001	27160000	Os04g0542100
chr04	26880001	27160000	Os04g0542200
chr04	26880001	27160000	Os04g0537800
chr04	26880001	27160000	Os04g0538000
chr04	26880001	27160000	Os04g0538100
chr04	26880001	27160000	Os04g0539800
chr04	26880001	27160000	Os04g0540300
chr04	26880001	27160000	Os04g0540401
chr04	26880001	27160000	Os04g0541500
chr04	26880001	27160000	Os04g0539500
chr04	27780001	28170000	Os04g0555300
chr04	27780001	28170000	Os04g0555400
chr04	27780001	28170000	Os04g0555500
chr04	27780001	28170000	Os04g0555600
chr04	27780001	28170000	Os04g0555800
chr04	27780001	28170000	Os04g0555900
chr04	27780001	28170000	Os04g0556000
chr04	27780001	28170000	Os04g0556100
chr04	27780001	28170000	Os04g0556300
chr04	27780001	28170000	Os04g0556350
chr04	27780001	28170000	Os04g0556400
chr04	27780001	28170000	Os04g0556500
chr04	27780001	28170000	Os04g0556550
chr04	27780001	28170000	Os04g0556600
chr04	27780001	28170000	Os04g0556900
chr04	27780001	28170000	Os04g0557400
chr04	27780001	28170000	Os04g0558200
chr04	27780001	28170000	Os04g0558400
chr04	27780001	28170000	Os04g0558500
chr04	27780001	28170000	Os04g0558700
chr04	27780001	28170000	Os04g0558900
chr04	27780001	28170000	Os04g0559000
chr04	27780001	28170000	Os04g0559100
chr04	27780001	28170000	Os04g0559400
chr04	27780001	28170000	Os04g0559550
chr04	27780001	28170000	Os04g0559700
chr04	27780001	28170000	Os04g0559750
chr04	27780001	28170000	Os04g0559950
chr04	27780001	28170000	Os04g0560100
chr04	27780001	28170000	Os04g0560300
chr04	27780001	28170000	Os04g0560400
chr04	27780001	28170000	Os04g0560500
chr04	27780001	28170000	Os04g0560700
chr04	27780001	28170000	Os04g0561000
chr04	27780001	28170000	Os04g0561200
chr04	27780001	28170000	Os04g0561500
chr04	27780001	28170000	Os04g0561700
chr04	27780001	28170000	Os04g0561800
chr04	27780001	28170000	Os04g0561850
chr04	27780001	28170000	Os04g0561900
chr04	27780001	28170000	Os04g0561950
chr04	27780001	28170000	Os04g0562100
chr04	27780001	28170000	Os04g0562500
chr04	27780001	28170000	Os04g0562650
chr04	27780001	28170000	Os04g0555700
chr04	27780001	28170000	Os04g0557000
chr04	27780001	28170000	Os04g0557200
chr04	27780001	28170000	Os04g0557800
chr04	27780001	28170000	Os04g0559200
chr04	27780001	28170000	Os04g0560200
chr04	27780001	28170000	Os04g0560600
chr04	27780001	28170000	Os04g0561550
chr04	27780001	28170000	Os04g0561600
chr04	27780001	28170000	Os04g0562000
chr04	27780001	28170000	Os04g0557500
chr04	27780001	28170000	Os04g0559800
chr04	28440001	28540000	Os04g0566500
chr04	28440001	28540000	Os04g0566600
chr04	28440001	28540000	Os04g0566700
chr04	28440001	28540000	Os04g0566750
chr04	28440001	28540000	Os04g0566800
chr04	28440001	28540000	Os04g0567200
chr04	28440001	28540000	Os04g0567350
chr04	28440001	28540000	Os04g0567800
chr04	28440001	28540000	Os04g0566900
chr04	28440001	28540000	Os04g0567700
chr04	30500001	30600000	Os04g0604600
chr04	30500001	30600000	Os04g0604800
chr04	30500001	30600000	Os04g0605000
chr04	30500001	30600000	Os04g0605100
chr04	30500001	30600000	Os04g0605200
chr04	30500001	30600000	Os04g0604900
chr04	30500001	30600000	Os04g0605300
chr04	30500001	30600000	Os04g0605500
chr04	34030001	34290000	Os04g0666800
chr04	34030001	34290000	Os04g0667000
chr04	34030001	34290000	Os04g0667033
chr04	34030001	34290000	Os04g0667300
chr04	34030001	34290000	Os04g0667400
chr04	34030001	34290000	Os04g0667500
chr04	34030001	34290000	Os04g0667600
chr04	34030001	34290000	Os04g0667700
chr04	34030001	34290000	Os04g0667800
chr04	34030001	34290000	Os04g0667850
chr04	34030001	34290000	Os04g0668000
chr04	34030001	34290000	Os04g0668200
chr04	34030001	34290000	Os04g0668300
chr04	34030001	34290000	Os04g0668350
chr04	34030001	34290000	Os04g0668400
chr04	34030001	34290000	Os04g0668700
chr04	34030001	34290000	Os04g0668800
chr04	34030001	34290000	Os04g0668900
chr04	34030001	34290000	Os04g0669100
chr04	34030001	34290000	Os04g0669200
chr04	34030001	34290000	Os04g0669250
chr04	34030001	34290000	Os04g0669300
chr04	34030001	34290000	Os04g0669375
chr04	34030001	34290000	Os04g0669450
chr04	34030001	34290000	Os04g0669475
chr04	34030001	34290000	Os04g0669500
chr04	34030001	34290000	Os04g0669600
chr04	34030001	34290000	Os04g0669700
chr04	34030001	34290000	Os04g0669800
chr04	34030001	34290000	Os04g0669900
chr04	34030001	34290000	Os04g0670000
chr04	34030001	34290000	Os04g0670100
chr04	34030001	34290000	Os04g0670150
chr04	34030001	34290000	Os04g0670200
chr04	34030001	34290000	Os04g0670400
chr04	34030001	34290000	Os04g0670500
chr04	34030001	34290000	Os04g0670700
chr04	34030001	34290000	Os04g0670800
chr04	34030001	34290000	Os04g0670900
chr04	34030001	34290000	Os04g0671100
chr04	34030001	34290000	Os04g0671250
chr04	34030001	34290000	Os04g0671300
chr04	34030001	34290000	Os04g0671500
chr04	34030001	34290000	Os04g0671700
chr04	34030001	34290000	Os04g0671900
chr04	34030001	34290000	Os04g0666900
chr04	34030001	34290000	Os04g0667100
chr04	34030001	34290000	Os04g0667200
chr04	34030001	34290000	Os04g0667900
chr04	34030001	34290000	Os04g0668600
chr04	34030001	34290000	Os04g0671200
chr04	34030001	34290000	Os04g0671800
chr04	34030001	34290000	Os04g0670600
chr05	4140001	4270000	Os05g0169100
chr05	4140001	4270000	Os05g0169300
chr05	4140001	4270000	Os05g0169450
chr05	4140001	4270000	Os05g0169500
chr05	4140001	4270000	Os05g0169600
chr05	4140001	4270000	Os05g0169701
chr05	4140001	4270000	Os05g0169800
chr05	4140001	4270000	Os05g0169900
chr05	4140001	4270000	Os05g0170000
chr05	4140001	4270000	Os05g0170200
chr05	4140001	4270000	Os05g0170250
chr05	4140001	4270000	Os05g0170300
chr05	4140001	4270000	Os05g0170600
chr05	4140001	4270000	Os05g0170700
chr05	4140001	4270000	Os05g0170800
chr05	4140001	4270000	Os05g0170950
chr05	4140001	4270000	Os05g0171050
chr05	4140001	4270000	Os05g0171200
chr05	4140001	4270000	Os05g0171300
chr05	4140001	4270000	Os05g0169200
chr05	4140001	4270000	Os05g0169400
chr05	4140001	4270000	Os05g0169700
chr05	4140001	4270000	Os05g0171000
chr05	4940001	5040000	Os05g0182100
chr05	4940001	5040000	Os05g0182150
chr05	4940001	5040000	Os05g0182600
chr05	4940001	5040000	Os05g0182650
chr05	4940001	5040000	Os05g0182700
chr05	4940001	5040000	Os05g0182900
chr05	4940001	5040000	Os05g0183100
chr05	4940001	5040000	Os05g0182201
chr05	4940001	5040000	Os05g0182500
chr05	4940001	5040000	Os05g0182550
chr05	4940001	5040000	Os05g0183300
chr05	4940001	5040000	Os05g0182800
chr05	5050001	5150000	Os05g0183900
chr05	5050001	5150000	Os05g0184016
chr05	5200001	5390000	Os05g0185525
chr05	5200001	5390000	Os05g0185650
chr05	5200001	5390000	Os05g0185800
chr05	5200001	5390000	Os05g0186100
chr05	5200001	5390000	Os05g0186300
chr05	5200001	5390000	Os05g0186601
chr05	5200001	5390000	Os05g0186900
chr05	5200001	5390000	Os05g0187000
chr05	5200001	5390000	Os05g0187100
chr05	5200001	5390000	Os05g0187500
chr05	5200001	5390000	Os05g0185700
chr05	5200001	5390000	Os05g0186000
chr05	9590001	9730000	Os05g0257100
chr05	9590001	9730000	Os05g0257333
chr05	9590001	9730000	Os05g0258000
chr05	9590001	9730000	Os05g0258501
chr05	9590001	9730000	Os05g0258400
chr05	10180001	10320000	Os05g0263301
chr05	10180001	10320000	Os05g0263500
chr05	10180001	10320000	Os05g0263100
chr05	10690001	10810000	Os05g0267900
chr05	10690001	10810000	Os05g0268400
chr05	10690001	10810000	Os05g0269000
chr05	10690001	10810000	Os05g0269100
chr05	10690001	10810000	Os05g0267850
chr05	10690001	10810000	Os05g0268500
chr05	10990001	11090000	Os05g0271900
chr05	10990001	11090000	Os05g0272300
chr05	10990001	11090000	Os05g0272400
chr05	10990001	11090000	Os05g0272632
chr05	10990001	11090000	Os05g0272900
chr05	10990001	11090000	Os05g0273500
chr05	10990001	11090000	Os05g0272200
chr05	10990001	11090000	Os05g0272800
chr05	11350001	11780000	Os05g0276500
chr05	11350001	11780000	Os05g0276750
chr05	11350001	11780000	Os05g0277000
chr05	11350001	11780000	Os05g0277100
chr05	11350001	11780000	Os05g0277200
chr05	11350001	11780000	Os05g0277300
chr05	11350001	11780000	Os05g0277350
chr05	11350001	11780000	Os05g0277500
chr05	11350001	11780000	Os05g0278150
chr05	11350001	11780000	Os05g0278500
chr05	11350001	11780000	Os05g0278550
chr05	11350001	11780000	Os05g0278950
chr05	11350001	11780000	Os05g0279600
chr05	11350001	11780000	Os05g0279750
chr05	11350001	11780000	Os05g0279850
chr05	11350001	11780000	Os05g0279900
chr05	11350001	11780000	Os05g0280200
chr05	11350001	11780000	Os05g0280350
chr05	11350001	11780000	Os05g0280500
chr05	11350001	11780000	Os05g0280600
chr05	11350001	11780000	Os05g0279300
chr05	11350001	11780000	Os05g0279400
chr05	12470001	12630000	Os05g0289100
chr05	12470001	12630000	Os05g0289400
chr05	12470001	12630000	Os05g0289700
chr05	12470001	12630000	Os05g0290000
chr05	12640001	12740000	Os05g0290300
chr05	12640001	12740000	Os05g0290400
chr05	12880001	13140000	Os05g0292800
chr05	12880001	13140000	Os05g0293500
chr05	12880001	13140000	Os05g0293600
chr05	12880001	13140000	Os05g0294600
chr05	12880001	13140000	Os05g0295500
chr05	12880001	13140000	Os05g0295800
chr05	12880001	13140000	Os05g0294800
chr05	12880001	13140000	Os05g0295100
chr05	12880001	13140000	Os05g0295200
chr05	12880001	13140000	Os05g0295300
chr05	12880001	13140000	Os05g0295700
chr05	12880001	13140000	Os05g0295900
chr05	13320001	13430000	Os05g0298700
chr05	13320001	13430000	Os05g0298800
chr05	13320001	13430000	Os05g0298900
chr05	13320001	13430000	Os05g0299000
chr05	13320001	13430000	Os05g0299101
chr05	13320001	13430000	Os05g0299200
chr05	13320001	13430000	Os05g0299250
chr05	13320001	13430000	Os05g0299500
chr05	13320001	13430000	Os05g0299600
chr05	13320001	13430000	Os05g0299700
chr05	13320001	13430000	Os05g0299300
chr05	13440001	13670000	Os05g0300700
chr05	13440001	13670000	Os05g0301600
chr05	13440001	13670000	Os05g0301700
chr05	13440001	13670000	Os05g0302300
chr05	13440001	13670000	Os05g0302400
chr05	13440001	13670000	Os05g0302600
chr05	13440001	13670000	Os05g0302700
chr05	13440001	13670000	Os05g0302750
chr05	13440001	13670000	Os05g0302833
chr05	13440001	13670000	Os05g0302916
chr05	13440001	13670000	Os05g0303000
chr05	13440001	13670000	Os05g0303700
chr05	13440001	13670000	Os05g0301500
chr05	13440001	13670000	Os05g0302350
chr05	16850001	16950000	Os05g0355300
chr05	16850001	16950000	Os05g0355400
chr05	16850001	16950000	Os05g0355450
chr05	16850001	16950000	Os05g0355500
chr05	16850001	16950000	Os05g0355700
chr05	16850001	16950000	Os05g0355800
chr05	16850001	16950000	Os05g0356201
chr05	16850001	16950000	Os05g0356500
chr05	16850001	16950000	Os05g0356600
chr05	16850001	16950000	Os05g0356700
chr05	16850001	16950000	Os05g0356800
chr05	16850001	16950000	Os05g0357200
chr05	16850001	16950000	Os05g0355900
chr05	16850001	16950000	Os05g0357100
chr05	18080001	18190000	Os05g0375100
chr05	18080001	18190000	Os05g0375400
chr05	18080001	18190000	Os05g0375466
chr05	18080001	18190000	Os05g0375532
chr05	18080001	18190000	Os05g0375600
chr05	18080001	18190000	Os05g0376200
chr05	18080001	18190000	Os05g0376300
chr05	18080001	18190000	Os05g0376400
chr05	18080001	18190000	Os05g0376600
chr05	18080001	18190000	Os05g0376800
chr05	18080001	18190000	Os05g0375700
chr05	18080001	18190000	Os05g0375850
chr05	18080001	18190000	Os05g0376000
chr05	23650001	23750000	Os05g0481250
chr05	23650001	23750000	Os05g0481400
chr05	23650001	23750000	Os05g0481600
chr05	23650001	23750000	Os05g0481700
chr05	23650001	23750000	Os05g0481800
chr05	23650001	23750000	Os05g0481900
chr05	23650001	23750000	Os05g0482050
chr05	23650001	23750000	Os05g0482400
chr05	23650001	23750000	Os05g0482501
chr05	23650001	23750000	Os05g0482600
chr05	23650001	23750000	Os05g0482650
chr05	23650001	23750000	Os05g0482700
chr05	23650001	23750000	Os05g0481100
chr05	23650001	23750000	Os05g0481500
chr05	28140001	28270000	Os05g0565900
chr05	28140001	28270000	Os05g0566300
chr05	28140001	28270000	Os05g0566400
chr05	28140001	28270000	Os05g0566450
chr05	28140001	28270000	Os05g0566500
chr05	28140001	28270000	Os05g0566600
chr05	28140001	28270000	Os05g0566700
chr05	28140001	28270000	Os05g0566800
chr05	28140001	28270000	Os05g0566900
chr05	28140001	28270000	Os05g0567100
chr05	28140001	28270000	Os05g0567200
chr05	28140001	28270000	Os05g0567300
chr05	28140001	28270000	Os05g0567500
chr05	28140001	28270000	Os05g0567600
chr05	28140001	28270000	Os05g0567800
chr05	28140001	28270000	Os05g0567850
chr05	28140001	28270000	Os05g0567400
chr05	28140001	28270000	Os05g0567650
chr05	28140001	28270000	Os05g0567700
chr05	28140001	28270000	Os05g0566200
chr05	29590001	29700000	Os05g0594300
chr05	29590001	29700000	Os05g0594500
chr05	29590001	29700000	Os05g0594700
chr05	29590001	29700000	Os05g0594750
chr05	29590001	29700000	Os05g0594900
chr05	29590001	29700000	Os05g0595000
chr05	29590001	29700000	Os05g0595100
chr05	29590001	29700000	Os05g0595200
chr05	29590001	29700000	Os05g0595300
chr05	29590001	29700000	Os05g0595400
chr05	29590001	29700000	Os05g0595450
chr05	29590001	29700000	Os05g0595500
chr05	29590001	29700000	Os05g0595800
chr05	29590001	29700000	Os05g0596000
chr05	29590001	29700000	Os05g0596200
chr05	29590001	29700000	Os05g0596300
chr05	29590001	29700000	Os05g0594200
chr05	29590001	29700000	Os05g0594800
chr06	1690001	1790000	Os06g0131500
chr06	1690001	1790000	Os06g0131700
chr06	1690001	1790000	Os06g0131800
chr06	1690001	1790000	Os06g0131900
chr06	1690001	1790000	Os06g0132000
chr06	1690001	1790000	Os06g0132100
chr06	1690001	1790000	Os06g0132200
chr06	1690001	1790000	Os06g0132300
chr06	1690001	1790000	Os06g0132400
chr06	1690001	1790000	Os06g0132500
chr06	1690001	1790000	Os06g0132600
chr06	1690001	1790000	Os06g0132801
chr06	1690001	1790000	Os06g0133100
chr06	1690001	1790000	Os06g0133200
chr06	1690001	1790000	Os06g0133300
chr06	1690001	1790000	Os06g0133400
chr06	1690001	1790000	Os06g0133500
chr06	1690001	1790000	Os06g0133000
chr06	3740001	3840000	Os06g0174300
chr06	3740001	3840000	Os06g0174350
chr06	3740001	3840000	Os06g0174375
chr06	3740001	3840000	Os06g0174400
chr06	3740001	3840000	Os06g0174700
chr06	3740001	3840000	Os06g0174800
chr06	3740001	3840000	Os06g0174900
chr06	3740001	3840000	Os06g0175400
chr06	3740001	3840000	Os06g0175500
chr06	3740001	3840000	Os06g0175800
chr06	3740001	3840000	Os06g0175900
chr06	3740001	3840000	Os06g0176000
chr06	3740001	3840000	Os06g0176100
chr06	3740001	3840000	Os06g0176125
chr06	3740001	3840000	Os06g0176150
chr06	3890001	4100000	Os06g0177700
chr06	3890001	4100000	Os06g0178400
chr06	3890001	4100000	Os06g0178450
chr06	3890001	4100000	Os06g0178500
chr06	3890001	4100000	Os06g0178550
chr06	3890001	4100000	Os06g0178601
chr06	3890001	4100000	Os06g0178650
chr06	3890001	4100000	Os06g0178700
chr06	3890001	4100000	Os06g0178800
chr06	3890001	4100000	Os06g0178900
chr06	3890001	4100000	Os06g0178950
chr06	3890001	4100000	Os06g0179000
chr06	3890001	4100000	Os06g0179050
chr06	3890001	4100000	Os06g0179200
chr06	3890001	4100000	Os06g0179400
chr06	3890001	4100000	Os06g0179500
chr06	3890001	4100000	Os06g0179800
chr06	3890001	4100000	Os06g0179900
chr06	3890001	4100000	Os06g0179950
chr06	3890001	4100000	Os06g0180000
chr06	3890001	4100000	Os06g0180050
chr06	3890001	4100000	Os06g0180100
chr06	3890001	4100000	Os06g0180300
chr06	3890001	4100000	Os06g0180533
chr06	3890001	4100000	Os06g0180666
chr06	3890001	4100000	Os06g0181100
chr06	3890001	4100000	Os06g0181200
chr06	3890001	4100000	Os06g0181300
chr06	3890001	4100000	Os06g0181400
chr06	3890001	4100000	Os06g0181500
chr06	3890001	4100000	Os06g0181566
chr06	3890001	4100000	Os06g0181700
chr06	3890001	4100000	Os06g0181800
chr06	3890001	4100000	Os06g0181900
chr06	3890001	4100000	Os06g0182400
chr06	3890001	4100000	Os06g0182450
chr06	3890001	4100000	Os06g0179700
chr06	3890001	4100000	Os06g0182300
chr06	3890001	4100000	Os06g0182500
chr06	3890001	4100000	Os06g0182800
chr06	3890001	4100000	Os06g0179100
chr06	3890001	4100000	Os06g0182100
chr06	5440001	5540000	Os06g0207500
chr06	5440001	5540000	Os06g0207600
chr06	5440001	5540000	Os06g0207700
chr06	5440001	5540000	Os06g0207783
chr06	5440001	5540000	Os06g0207866
chr06	5440001	5540000	Os06g0207916
chr06	5440001	5540000	Os06g0207950
chr06	5440001	5540000	Os06g0208100
chr06	5440001	5540000	Os06g0208151
chr06	5440001	5540000	Os06g0208200
chr06	5440001	5540000	Os06g0208300
chr06	6550001	6690000	Os06g0226500
chr06	6550001	6690000	Os06g0226600
chr06	6550001	6690000	Os06g0226700
chr06	6550001	6690000	Os06g0226950
chr06	6550001	6690000	Os06g0227200
chr06	6550001	6690000	Os06g0227250
chr06	6550001	6690000	Os06g0227300
chr06	6550001	6690000	Os06g0227500
chr06	6550001	6690000	Os06g0228350
chr06	6550001	6690000	Os06g0228500
chr06	6550001	6690000	Os06g0228666
chr06	6550001	6690000	Os06g0228732
chr06	6550001	6690000	Os06g0228200
chr06	6550001	6690000	Os06g0228600
chr06	29980001	30080000	Os06g0708700
chr06	29980001	30080000	Os06g0708832
chr06	29980001	30080000	Os06g0708900
chr06	29980001	30080000	Os06g0709000
chr06	29980001	30080000	Os06g0709400
chr06	29980001	30080000	Os06g0710001
chr06	29980001	30080000	Os06g0710300
chr06	29980001	30080000	Os06g0710401
chr06	29980001	30080000	Os06g0710500
chr06	29980001	30080000	Os06g0710700
chr06	29980001	30080000	Os06g0710800
chr06	29980001	30080000	Os06g0710850
chr06	29980001	30080000	Os06g0711000
chr06	29980001	30080000	Os06g0711100
chr06	29980001	30080000	Os06g0711200
chr06	29980001	30080000	Os06g0709100
chr06	29980001	30080000	Os06g0710900
chr07	2680001	2930000	Os07g0151250
chr07	2680001	2930000	Os07g0151300
chr07	2680001	2930000	Os07g0151650
chr07	2680001	2930000	Os07g0151700
chr07	2680001	2930000	Os07g0151800
chr07	2680001	2930000	Os07g0151900
chr07	2680001	2930000	Os07g0152101
chr07	2680001	2930000	Os07g0152200
chr07	2680001	2930000	Os07g0152500
chr07	2680001	2930000	Os07g0152700
chr07	2680001	2930000	Os07g0152800
chr07	2680001	2930000	Os07g0152900
chr07	2680001	2930000	Os07g0152950
chr07	2680001	2930000	Os07g0153000
chr07	2680001	2930000	Os07g0153150
chr07	2680001	2930000	Os07g0153300
chr07	2680001	2930000	Os07g0153400
chr07	2680001	2930000	Os07g0153600
chr07	2680001	2930000	Os07g0154100
chr07	2680001	2930000	Os07g0154201
chr07	2680001	2930000	Os07g0154300
chr07	2680001	2930000	Os07g0154400
chr07	2680001	2930000	Os07g0151200
chr07	2680001	2930000	Os07g0152301
chr07	2680001	2930000	Os07g0152000
chr07	3070001	3170000	Os07g0157700
chr07	3070001	3170000	Os07g0158000
chr07	3070001	3170000	Os07g0158100
chr07	3070001	3170000	Os07g0158200
chr07	3070001	3170000	Os07g0158300
chr07	3070001	3170000	Os07g0158400
chr07	3070001	3170000	Os07g0158800
chr07	3070001	3170000	Os07g0158900
chr07	3070001	3170000	Os07g0159200
chr07	3070001	3170000	Os07g0157600
chr07	3070001	3170000	Os07g0157900
chr07	3070001	3170000	Os07g0158500
chr07	3600001	3840000	Os07g0167200
chr07	3600001	3840000	Os07g0167300
chr07	3600001	3840000	Os07g0167700
chr07	3600001	3840000	Os07g0168300
chr07	3600001	3840000	Os07g0168700
chr07	3600001	3840000	Os07g0168800
chr07	3600001	3840000	Os07g0168900
chr07	3600001	3840000	Os07g0169100
chr07	3600001	3840000	Os07g0169300
chr07	3600001	3840000	Os07g0169500
chr07	3600001	3840000	Os07g0169600
chr07	3600001	3840000	Os07g0169800
chr07	3600001	3840000	Os07g0170000
chr07	3600001	3840000	Os07g0170016
chr07	3600001	3840000	Os07g0170049
chr07	3600001	3840000	Os07g0170200
chr07	3600001	3840000	Os07g0170300
chr07	3600001	3840000	Os07g0170400
chr07	3600001	3840000	Os07g0170500
chr07	3600001	3840000	Os07g0170800
chr07	3600001	3840000	Os07g0170900
chr07	3600001	3840000	Os07g0171100
chr07	3600001	3840000	Os07g0171200
chr07	3600001	3840000	Os07g0171300
chr07	3600001	3840000	Os07g0171350
chr07	3600001	3840000	Os07g0172200
chr07	3600001	3840000	Os07g0172500
chr07	3600001	3840000	Os07g0172600
chr07	3600001	3840000	Os07g0167100
chr07	3600001	3840000	Os07g0167500
chr07	3600001	3840000	Os07g0168000
chr07	3600001	3840000	Os07g0169700
chr07	3600001	3840000	Os07g0170100
chr07	3600001	3840000	Os07g0172900
chr07	3600001	3840000	Os07g0168600
chr07	3920001	4140000	Os07g0174700
chr07	3920001	4140000	Os07g0174766
chr07	3920001	4140000	Os07g0175000
chr07	3920001	4140000	Os07g0175100
chr07	3920001	4140000	Os07g0175200
chr07	3920001	4140000	Os07g0175300
chr07	3920001	4140000	Os07g0175350
chr07	3920001	4140000	Os07g0175400
chr07	3920001	4140000	Os07g0175500
chr07	3920001	4140000	Os07g0175600
chr07	3920001	4140000	Os07g0175700
chr07	3920001	4140000	Os07g0175750
chr07	3920001	4140000	Os07g0175801
chr07	3920001	4140000	Os07g0175900
chr07	3920001	4140000	Os07g0176200
chr07	3920001	4140000	Os07g0176300
chr07	3920001	4140000	Os07g0176401
chr07	3920001	4140000	Os07g0176600
chr07	3920001	4140000	Os07g0176900
chr07	3920001	4140000	Os07g0176966
chr07	3920001	4140000	Os07g0177000
chr07	3920001	4140000	Os07g0177150
chr07	3920001	4140000	Os07g0177200
chr07	3920001	4140000	Os07g0177300
chr07	3920001	4140000	Os07g0178100
chr07	3920001	4140000	Os07g0178600
chr07	3920001	4140000	Os07g0174900
chr07	3920001	4140000	Os07g0176400
chr07	3920001	4140000	Os07g0176500
chr07	3920001	4140000	Os07g0177100
chr07	6040001	6190000	Os07g0211200
chr07	6040001	6190000	Os07g0211400
chr07	6040001	6190000	Os07g0211500
chr07	6040001	6190000	Os07g0211601
chr07	6040001	6190000	Os07g0211700
chr07	6040001	6190000	Os07g0211900
chr07	6040001	6190000	Os07g0212200
chr07	6040001	6190000	Os07g0212300
chr07	6040001	6190000	Os07g0212400
chr07	6040001	6190000	Os07g0211800
chr07	6210001	6310000	Os07g0213400
chr07	6210001	6310000	Os07g0213500
chr07	6210001	6310000	Os07g0213600
chr07	6210001	6310000	Os07g0213800
chr07	6210001	6310000	Os07g0214100
chr07	6210001	6310000	Os07g0214300
chr07	6210001	6310000	Os07g0214600
chr07	6210001	6310000	Os07g0214900
chr07	6210001	6310000	Os07g0215050
chr07	6210001	6310000	Os07g0213300
chr07	6210001	6310000	Os07g0213350
chr07	28280001	28410000	Os07g0669401
chr07	28280001	28410000	Os07g0669500
chr07	28280001	28410000	Os07g0669650
chr07	28280001	28410000	Os07g0669675
chr07	28280001	28410000	Os07g0669700
chr07	28280001	28410000	Os07g0669750
chr07	28280001	28410000	Os07g0670000
chr07	28280001	28410000	Os07g0670100
chr07	28280001	28410000	Os07g0670200
chr07	28280001	28410000	Os07g0670600
chr07	28280001	28410000	Os07g0670701
chr07	28280001	28410000	Os07g0670800
chr07	28280001	28410000	Os07g0671000
chr07	28280001	28410000	Os07g0671100
chr07	28280001	28410000	Os07g0671200
chr07	28280001	28410000	Os07g0671301
chr07	28280001	28410000	Os07g0671400
chr07	28280001	28410000	Os07g0671450
chr07	28280001	28410000	Os07g0671500
chr07	28280001	28410000	Os07g0671700
chr07	28280001	28410000	Os07g0669200
chr07	28280001	28410000	Os07g0669800
chr07	28280001	28410000	Os07g0670300
chr07	28280001	28410000	Os07g0669600
chr08	21720001	21820000	Os08g0446301
chr08	21720001	21820000	Os08g0446350
chr08	21720001	21820000	Os08g0446400
chr08	21720001	21820000	Os08g0446550
chr08	21720001	21820000	Os08g0446700
chr08	21720001	21820000	Os08g0446750
chr08	21720001	21820000	Os08g0446800
chr08	21720001	21820000	Os08g0447000
chr08	21720001	21820000	Os08g0445700
chr08	21720001	21820000	Os08g0446200
chr08	21720001	21820000	Os08g0446250
chr08	23610001	24510000	Os08g0478700
chr08	23610001	24510000	Os08g0479300
chr08	23610001	24510000	Os08g0479400
chr08	23610001	24510000	Os08g0480000
chr08	23610001	24510000	Os08g0480050
chr08	23610001	24510000	Os08g0480100
chr08	23610001	24510000	Os08g0480400
chr08	23610001	24510000	Os08g0480500
chr08	23610001	24510000	Os08g0480800
chr08	23610001	24510000	Os08g0480901
chr08	23610001	24510000	Os08g0481200
chr08	23610001	24510000	Os08g0481300
chr08	23610001	24510000	Os08g0481400
chr08	23610001	24510000	Os08g0481500
chr08	23610001	24510000	Os08g0481700
chr08	23610001	24510000	Os08g0481950
chr08	23610001	24510000	Os08g0482025
chr08	23610001	24510000	Os08g0482300
chr08	23610001	24510000	Os08g0482500
chr08	23610001	24510000	Os08g0482600
chr08	23610001	24510000	Os08g0482700
chr08	23610001	24510000	Os08g0483100
chr08	23610001	24510000	Os08g0483600
chr08	23610001	24510000	Os08g0483800
chr08	23610001	24510000	Os08g0483900
chr08	23610001	24510000	Os08g0484100
chr08	23610001	24510000	Os08g0484200
chr08	23610001	24510000	Os08g0484300
chr08	23610001	24510000	Os08g0484301
chr08	23610001	24510000	Os08g0484400
chr08	23610001	24510000	Os08g0484450
chr08	23610001	24510000	Os08g0484600
chr08	23610001	24510000	Os08g0484633
chr08	23610001	24510000	Os08g0484700
chr08	23610001	24510000	Os08g0484800
chr08	23610001	24510000	Os08g0485300
chr08	23610001	24510000	Os08g0485400
chr08	23610001	24510000	Os08g0485500
chr08	23610001	24510000	Os08g0485600
chr08	23610001	24510000	Os08g0485800
chr08	23610001	24510000	Os08g0485900
chr08	23610001	24510000	Os08g0486000
chr08	23610001	24510000	Os08g0486100
chr08	23610001	24510000	Os08g0486200
chr08	23610001	24510000	Os08g0486233
chr08	23610001	24510000	Os08g0486266
chr08	23610001	24510000	Os08g0486400
chr08	23610001	24510000	Os08g0486700
chr08	23610001	24510000	Os08g0486750
chr08	23610001	24510000	Os08g0486801
chr08	23610001	24510000	Os08g0486867
chr08	23610001	24510000	Os08g0486933
chr08	23610001	24510000	Os08g0487000
chr08	23610001	24510000	Os08g0487050
chr08	23610001	24510000	Os08g0487400
chr08	23610001	24510000	Os08g0487500
chr08	23610001	24510000	Os08g0487700
chr08	23610001	24510000	Os08g0487800
chr08	23610001	24510000	Os08g0487850
chr08	23610001	24510000	Os08g0488100
chr08	23610001	24510000	Os08g0488700
chr08	23610001	24510000	Os08g0488800
chr08	23610001	24510000	Os08g0489100
chr08	23610001	24510000	Os08g0489300
chr08	23610001	24510000	Os08g0489800
chr08	23610001	24510000	Os08g0490000
chr08	23610001	24510000	Os08g0490100
chr08	23610001	24510000	Os08g0490300
chr08	23610001	24510000	Os08g0490400
chr08	23610001	24510000	Os08g0490600
chr08	23610001	24510000	Os08g0490700
chr08	23610001	24510000	Os08g0490800
chr08	23610001	24510000	Os08g0490900
chr08	23610001	24510000	Os08g0491100
chr08	23610001	24510000	Os08g0491200
chr08	23610001	24510000	Os08g0491400
chr08	23610001	24510000	Os08g0491700
chr08	23610001	24510000	Os08g0492150
chr08	23610001	24510000	Os08g0492500
chr08	23610001	24510000	Os08g0492600
chr08	23610001	24510000	Os08g0493100
chr08	23610001	24510000	Os08g0493500
chr08	23610001	24510000	Os08g0493900
chr08	23610001	24510000	Os08g0494000
chr08	23610001	24510000	Os08g0494100
chr08	23610001	24510000	Os08g0494300
chr08	23610001	24510000	Os08g0494350
chr08	23610001	24510000	Os08g0494375
chr08	23610001	24510000	Os08g0495300
chr08	23610001	24510000	Os08g0495500
chr08	23610001	24510000	Os08g0496000
chr08	23610001	24510000	Os08g0496100
chr08	23610001	24510000	Os08g0496150
chr08	23610001	24510000	Os08g0496200
chr08	23610001	24510000	Os08g0478800
chr08	23610001	24510000	Os08g0481000
chr08	23610001	24510000	Os08g0481100
chr08	23610001	24510000	Os08g0481800
chr08	23610001	24510000	Os08g0482100
chr08	23610001	24510000	Os08g0483200
chr08	23610001	24510000	Os08g0484500
chr08	23610001	24510000	Os08g0484533
chr08	23610001	24510000	Os08g0485000
chr08	23610001	24510000	Os08g0485700
chr08	23610001	24510000	Os08g0486300
chr08	23610001	24510000	Os08g0486500
chr08	23610001	24510000	Os08g0487100
chr08	23610001	24510000	Os08g0487900
chr08	23610001	24510000	Os08g0491000
chr08	23610001	24510000	Os08g0492000
chr08	23610001	24510000	Os08g0492100
chr08	23610001	24510000	Os08g0492400
chr08	23610001	24510000	Os08g0494200
chr08	23610001	24510000	Os08g0494400
chr08	23610001	24510000	Os08g0495800
chr08	23610001	24510000	Os08g0495866
chr08	23610001	24510000	Os08g0480200
chr08	23610001	24510000	Os08g0493800
chr08	23610001	24510000	Os08g0496400
chr08	24770001	24950000	Os08g0501500
chr08	24770001	24950000	Os08g0501600
chr08	24770001	24950000	Os08g0501700
chr08	24770001	24950000	Os08g0501800
chr08	24770001	24950000	Os08g0501900
chr08	24770001	24950000	Os08g0502101
chr08	24770001	24950000	Os08g0502400
chr08	24770001	24950000	Os08g0502600
chr08	24770001	24950000	Os08g0502700
chr08	24770001	24950000	Os08g0503600
chr08	24770001	24950000	Os08g0503700
chr08	24770001	24950000	Os08g0503800
chr08	24770001	24950000	Os08g0504000
chr08	24770001	24950000	Os08g0504200
chr08	24770001	24950000	Os08g0504400
chr08	24770001	24950000	Os08g0504600
chr08	24770001	24950000	Os08g0502000
chr08	24770001	24950000	Os08g0502800
chr08	24770001	24950000	Os08g0503000
chr08	24770001	24950000	Os08g0503200
chr08	24770001	24950000	Os08g0503300
chr08	24770001	24950000	Os08g0503400
chr08	24770001	24950000	Os08g0504500
chr08	25270001	25410000	Os08g0509500
chr08	25270001	25410000	Os08g0509600
chr08	25270001	25410000	Os08g0510101
chr08	25270001	25410000	Os08g0510300
chr08	25270001	25410000	Os08g0510400
chr08	25270001	25410000	Os08g0510500
chr08	25270001	25410000	Os08g0510601
chr08	25270001	25410000	Os08g0510700
chr08	25270001	25410000	Os08g0510750
chr08	25270001	25410000	Os08g0510800
chr08	25270001	25410000	Os08g0510900
chr08	25270001	25410000	Os08g0511200
chr08	25270001	25410000	Os08g0511400
chr08	25270001	25410000	Os08g0511500
chr08	25270001	25410000	Os08g0511600
chr08	25270001	25410000	Os08g0511800
chr08	25270001	25410000	Os08g0511900
chr08	25270001	25410000	Os08g0512200
chr08	25270001	25410000	Os08g0512300
chr08	25270001	25410000	Os08g0512400
chr08	25270001	25410000	Os08g0511000
chr08	25270001	25410000	Os08g0511700
chr08	25270001	25410000	Os08g0512100
chr08	25650001	25750000	Os08g0517100
chr08	25650001	25750000	Os08g0517150
chr08	25650001	25750000	Os08g0517300
chr08	25650001	25750000	Os08g0517500
chr08	25650001	25750000	Os08g0517700
chr08	25650001	25750000	Os08g0517750
chr08	25650001	25750000	Os08g0517800
chr08	25650001	25750000	Os08g0517900
chr08	25650001	25750000	Os08g0518000
chr08	25650001	25750000	Os08g0518100
chr08	25650001	25750000	Os08g0518150
chr08	25650001	25750000	Os08g0518200
chr08	25650001	25750000	Os08g0518300
chr08	25650001	25750000	Os08g0518350
chr08	25650001	25750000	Os08g0518600
chr08	25650001	25750000	Os08g0517200
chr08	25650001	25750000	Os08g0518400
chr08	25650001	25750000	Os08g0517600
chr08	25650001	25750000	Os08g0517650
chr08	25770001	25910000	Os08g0519100
chr08	25770001	25910000	Os08g0519300
chr08	25770001	25910000	Os08g0519400
chr08	25770001	25910000	Os08g0519501
chr08	25770001	25910000	Os08g0519700
chr08	25770001	25910000	Os08g0519750
chr08	25770001	25910000	Os08g0519900
chr08	25770001	25910000	Os08g0520000
chr08	25770001	25910000	Os08g0520200
chr08	25770001	25910000	Os08g0520300
chr08	25770001	25910000	Os08g0520400
chr08	25770001	25910000	Os08g0520500
chr08	25770001	25910000	Os08g0520550
chr08	25770001	25910000	Os08g0520600
chr08	25770001	25910000	Os08g0520700
chr08	25770001	25910000	Os08g0520850
chr08	25770001	25910000	Os08g0520900
chr08	25770001	25910000	Os08g0521000
chr08	25770001	25910000	Os08g0519800
chr08	25770001	25910000	Os08g0520100
chr08	25770001	25910000	Os08g0519600
chr09	13830001	13930000	Os09g0396900
chr09	13830001	13930000	Os09g0397100
chr09	13830001	13930000	Os09g0397200
chr09	13830001	13930000	Os09g0397400
chr09	13830001	13930000	Os09g0397700
chr09	13830001	13930000	Os09g0397800
chr09	13830001	13930000	Os09g0398200
chr09	13830001	13930000	Os09g0398300
chr09	13830001	13930000	Os09g0397300
chr09	13830001	13930000	Os09g0397900
chr09	13830001	13930000	Os09g0397950
chr09	20560001	20720000	Os09g0526000
[truncated: 182 more rows]

## Sheet: Supplementary Table 4
Supplementary Table 4 Selective sweep loci identified in white rice vs. wild rice.
chr	start	end	gene
chr01	1150001	1280000	Os01g0120400
chr01	1150001	1280000	Os01g0120600
chr01	1150001	1280000	Os01g0120700
chr01	1150001	1280000	Os01g0120800
chr01	1150001	1280000	Os01g0121000
chr01	1150001	1280000	Os01g0121100
chr01	1150001	1280000	Os01g0121200
chr01	1150001	1280000	Os01g0121300
chr01	1150001	1280000	Os01g0121400
chr01	1150001	1280000	Os01g0121500
chr01	1150001	1280000	Os01g0121600
chr01	1150001	1280000	Os01g0121800
chr01	1150001	1280000	Os01g0121900
chr01	1150001	1280000	Os01g0121950
chr01	1150001	1280000	Os01g0122000
chr01	1150001	1280000	Os01g0122200
chr01	1150001	1280000	Os01g0122367
chr01	1150001	1280000	Os01g0122534
chr01	1150001	1280000	Os01g0122701
chr01	1150001	1280000	Os01g0120300
chr01	1150001	1280000	Os01g0120500
chr01	1150001	1280000	Os01g0121700
chr01	1430001	1530000	Os01g0126000
chr01	1430001	1530000	Os01g0126100
chr01	1430001	1530000	Os01g0126401
chr01	1430001	1530000	Os01g0126600
chr01	1430001	1530000	Os01g0126900
chr01	1430001	1530000	Os01g0127100
chr01	1430001	1530000	Os01g0127200
chr01	1430001	1530000	Os01g0127400
chr01	1430001	1530000	Os01g0127450
chr01	1430001	1530000	Os01g0127500
chr01	1430001	1530000	Os01g0127600
chr01	1430001	1530000	Os01g0127700
chr01	1430001	1530000	Os01g0127000
chr01	1430001	1530000	Os01g0127300
chr01	1430001	1530000	Os01g0126200
chr01	3390001	3490000	Os01g0165800
chr01	3390001	3490000	Os01g0166100
chr01	3390001	3490000	Os01g0166200
chr01	3390001	3490000	Os01g0166300
chr01	3390001	3490000	Os01g0166500
chr01	3390001	3490000	Os01g0166800
chr01	3390001	3490000	Os01g0167100
chr01	3390001	3490000	Os01g0167400
chr01	3390001	3490000	Os01g0167500
chr01	3390001	3490000	Os01g0167600
chr01	3390001	3490000	Os01g0167750
chr01	3390001	3490000	Os01g0167800
chr01	3390001	3490000	Os01g0167900
chr01	3390001	3490000	Os01g0168000
chr01	3390001	3490000	Os01g0168100
chr01	3390001	3490000	Os01g0166700
chr01	3390001	3490000	Os01g0167700
chr01	3390001	3490000	Os01g0168200
chr01	3390001	3490000	Os01g0166400
chr01	5520001	5620000	Os01g0201250
chr01	5520001	5620000	Os01g0201275
chr01	5520001	5620000	Os01g0201300
chr01	5520001	5620000	Os01g0201400
chr01	5520001	5620000	Os01g0201500
chr01	5520001	5620000	Os01g0201600
chr01	5520001	5620000	Os01g0201700
chr01	5520001	5620000	Os01g0201800
chr01	5520001	5620000	Os01g0201900
chr01	5520001	5620000	Os01g0201750
chr01	5520001	5620000	Os01g0201850
chr01	6560001	6660000	Os01g0220100
chr01	6560001	6660000	Os01g0220150
chr01	6560001	6660000	Os01g0220200
chr01	6560001	6660000	Os01g0220400
chr01	6560001	6660000	Os01g0220500
chr01	6560001	6660000	Os01g0220700
chr01	6560001	6660000	Os01g0220801
chr01	6560001	6660000	Os01g0221000
chr01	6560001	6660000	Os01g0221100
chr01	6560001	6660000	Os01g0221300
chr01	6560001	6660000	Os01g0221400
chr01	6560001	6660000	Os01g0221500
chr01	6560001	6660000	Os01g0221600
chr01	6560001	6660000	Os01g0220300
chr01	6560001	6660000	Os01g0220900
chr01	8010001	8160000	Os01g0245532
chr01	8010001	8160000	Os01g0245600
chr01	8010001	8160000	Os01g0245700
chr01	8010001	8160000	Os01g0245901
chr01	8010001	8160000	Os01g0246100
chr01	8010001	8160000	Os01g0246400
chr01	8010001	8160000	Os01g0246500
chr01	8010001	8160000	Os01g0246601
chr01	8010001	8160000	Os01g0246700
chr01	8010001	8160000	Os01g0247550
chr01	8010001	8160000	Os01g0247600
chr01	8010001	8160000	Os01g0247700
chr01	8010001	8160000	Os01g0247900
chr01	8010001	8160000	Os01g0248000
chr01	8010001	8160000	Os01g0248350
chr01	8010001	8160000	Os01g0246200
chr01	8010001	8160000	Os01g0247500
chr01	8390001	8500000	Os01g0253500
chr01	8390001	8500000	Os01g0253600
chr01	8390001	8500000	Os01g0253800
chr01	8390001	8500000	Os01g0254000
chr01	8390001	8500000	Os01g0254200
chr01	8390001	8500000	Os01g0254300
chr01	8390001	8500000	Os01g0254350
chr01	8390001	8500000	Os01g0254400
chr01	8390001	8500000	Os01g0254800
chr01	8390001	8500000	Os01g0254850
chr01	8390001	8500000	Os01g0254900
chr01	8390001	8500000	Os01g0254950
chr01	8390001	8500000	Os01g0255100
chr01	8390001	8500000	Os01g0253900
chr01	8390001	8500000	Os01g0254100
chr01	8390001	8500000	Os01g0255000
chr01	8500001	8600000	Os01g0255700
chr01	8500001	8600000	Os01g0256400
chr01	8500001	8600000	Os01g0256500
chr01	8500001	8600000	Os01g0256600
chr01	8500001	8600000	Os01g0256900
chr01	8500001	8600000	Os01g0257100
chr01	8500001	8600000	Os01g0257300
chr01	8500001	8600000	Os01g0257400
chr01	8500001	8600000	Os01g0256300
chr01	8500001	8600000	Os01g0256800
chr01	10630001	10730000	Os01g0292700
chr01	10630001	10730000	Os01g0292900
chr01	10630001	10730000	Os01g0293000
chr01	10630001	10730000	Os01g0293200
chr01	10630001	10730000	Os01g0293501
chr01	10630001	10730000	Os01g0293900
chr01	10630001	10730000	Os01g0294500
chr01	10630001	10730000	Os01g0293100
chr01	10630001	10730000	Os01g0293800
chr01	17170001	17270000	Os01g0498802
chr01	17170001	17270000	Os01g0499300
chr01	17170001	17270000	Os01g0500100
chr01	17170001	17270000	Os01g0500400
chr01	17170001	17270000	Os01g0500500
chr01	17510001	17610000	Os01g0504500
chr01	17510001	17610000	Os01g0505500
chr01	17510001	17610000	Os01g0505600
chr01	17510001	17610000	Os01g0505700
chr01	17510001	17610000	Os01g0505866
chr01	17510001	17610000	Os01g0506100
chr01	17510001	17610000	Os01g0504950
chr01	17510001	17610000	Os01g0505400
chr01	20100001	20200000	Os01g0543600
chr01	20100001	20200000	Os01g0543800
chr01	20100001	20200000	Os01g0544200
chr01	20100001	20200000	Os01g0544325
chr01	20100001	20200000	Os01g0544450
chr01	20100001	20200000	Os01g0544700
chr01	20100001	20200000	Os01g0543400
chr01	20340001	20440000	Os01g0547133
chr01	20340001	20440000	Os01g0547200
chr01	20340001	20440000	Os01g0547600
chr01	20340001	20440000	Os01g0547500
chr01	20340001	20440000	Os01g0548000
chr01	21010001	21150000	Os01g0556650
chr01	21010001	21150000	Os01g0556700
chr01	21010001	21150000	Os01g0556800
chr01	21010001	21150000	Os01g0557100
chr01	21010001	21150000	Os01g0557200
chr01	21010001	21150000	Os01g0557500
chr01	21010001	21150000	Os01g0557550
chr01	21010001	21150000	Os01g0558100
chr01	21010001	21150000	Os01g0558300
chr01	21010001	21150000	Os01g0558500
chr01	21010001	21150000	Os01g0558600
chr01	21010001	21150000	Os01g0557400
chr01	21010001	21150000	Os01g0558200
chr01	24510001	24610000	Os01g0617600
chr01	24510001	24610000	Os01g0617650
chr01	24510001	24610000	Os01g0617800
chr01	24510001	24610000	Os01g0617900
chr01	24510001	24610000	Os01g0617950
chr01	24510001	24610000	Os01g0618100
chr01	24510001	24610000	Os01g0618200
chr01	24510001	24610000	Os01g0618300
chr01	24510001	24610000	Os01g0618400
chr01	24510001	24610000	Os01g0618450
chr01	24510001	24610000	Os01g0618500
chr01	24510001	24610000	Os01g0618601
chr01	24510001	24610000	Os01g0617500
chr01	24510001	24610000	Os01g0617700
chr01	24510001	24610000	Os01g0618000
chr01	25980001	26080000	Os01g0645400
chr01	25980001	26080000	Os01g0645650
chr01	25980001	26080000	Os01g0646000
chr01	25980001	26080000	Os01g0646300
chr01	25980001	26080000	Os01g0646400
chr01	25980001	26080000	Os01g0646700
chr01	25980001	26080000	Os01g0647000
chr01	25980001	26080000	Os01g0647100
chr01	25980001	26080000	Os01g0647150
chr01	25980001	26080000	Os01g0645900
chr01	25980001	26080000	Os01g0646800
chr01	28460001	28560000	Os01g0689600
chr01	28460001	28560000	Os01g0689800
chr01	28460001	28560000	Os01g0689975
chr01	28460001	28560000	Os01g0690200
chr01	28460001	28560000	Os01g0690600
chr01	28460001	28560000	Os01g0690900
chr01	28460001	28560000	Os01g0691000
chr01	28460001	28560000	Os01g0691050
chr01	28460001	28560000	Os01g0691100
chr01	28460001	28560000	Os01g0691200
chr01	28460001	28560000	Os01g0691300
chr01	28460001	28560000	Os01g0691500
chr01	28460001	28560000	Os01g0691600
chr01	28460001	28560000	Os01g0689900
chr01	28460001	28560000	Os01g0690333
chr01	28460001	28560000	Os01g0690800
chr01	28460001	28560000	Os01g0691400
chr01	28460001	28560000	Os01g0691700
chr01	32480001	32580000	Os01g0770200
chr01	32480001	32580000	Os01g0770400
chr01	32480001	32580000	Os01g0770500
chr01	32480001	32580000	Os01g0770700
chr01	32480001	32580000	Os01g0770800
chr01	32480001	32580000	Os01g0771000
chr01	32480001	32580000	Os01g0771100
chr01	32480001	32580000	Os01g0771200
chr01	32480001	32580000	Os01g0771300
chr01	32480001	32580000	Os01g0770100
chr01	32480001	32580000	Os01g0771350
chr01	32480001	32580000	Os01g0771400
chr01	32930001	33030000	Os01g0777900
chr01	32930001	33030000	Os01g0778100
chr01	32930001	33030000	Os01g0778400
chr01	32930001	33030000	Os01g0778700
chr01	32930001	33030000	Os01g0778800
chr01	32930001	33030000	Os01g0778900
chr01	32930001	33030000	Os01g0779100
chr01	32930001	33030000	Os01g0779201
chr01	32930001	33030000	Os01g0779400
chr01	32930001	33030000	Os01g0777800
chr01	32930001	33030000	Os01g0778500
chr01	32930001	33030000	Os01g0779300
chr01	32930001	33030000	Os01g0779800
chr01	34030001	34130000	Os01g0803200
chr01	34030001	34130000	Os01g0803300
chr01	34030001	34130000	Os01g0803800
chr01	34030001	34130000	Os01g0803900
chr01	34030001	34130000	Os01g0804200
chr01	34030001	34130000	Os01g0804150
chr01	34030001	34130000	Os01g0804400
chr01	36520001	36620000	Os01g0849950
chr01	36520001	36620000	Os01g0850000
chr01	36520001	36620000	Os01g0850050
chr01	36520001	36620000	Os01g0850100
chr01	36520001	36620000	Os01g0850200
chr01	36520001	36620000	Os01g0850400
chr01	36520001	36620000	Os01g0850550
chr01	36980001	37080000	Os01g0856500
chr01	36980001	37080000	Os01g0856550
chr01	36980001	37080000	Os01g0856800
chr01	36980001	37080000	Os01g0856850
chr01	36980001	37080000	Os01g0856900
chr01	36980001	37080000	Os01g0857100
chr01	36980001	37080000	Os01g0857200
chr01	36980001	37080000	Os01g0857250
chr01	36980001	37080000	Os01g0857300
chr01	36980001	37080000	Os01g0857500
chr01	36980001	37080000	Os01g0857600
chr01	36980001	37080000	Os01g0857650
chr01	36980001	37080000	Os01g0857700
chr01	36980001	37080000	Os01g0857925
chr01	36980001	37080000	Os01g0857975
chr01	36980001	37080000	Os01g0856600
chr01	36980001	37080000	Os01g0857000
chr01	36980001	37080000	Os01g0857400
chr01	36980001	37080000	Os01g0857900
chr01	37490001	37590000	Os01g0865900
chr01	37490001	37590000	Os01g0866000
chr01	37490001	37590000	Os01g0866100
chr01	37490001	37590000	Os01g0866133
chr01	37490001	37590000	Os01g0866200
chr01	37490001	37590000	Os01g0866300
chr01	37490001	37590000	Os01g0866400
chr01	37490001	37590000	Os01g0866500
chr01	37490001	37590000	Os01g0866550
chr01	37490001	37590000	Os01g0866600
chr01	37490001	37590000	Os01g0866700
chr01	37490001	37590000	Os01g0866750
chr01	37490001	37590000	Os01g0866800
chr01	37490001	37590000	Os01g0867100
chr01	37490001	37590000	Os01g0867300
chr01	37490001	37590000	Os01g0867400
chr01	37490001	37590000	Os01g0867450
chr01	37490001	37590000	Os01g0867700
chr01	37490001	37590000	Os01g0867800
chr01	37490001	37590000	Os01g0867200
chr01	37490001	37590000	Os01g0867600
chr01	37490001	37590000	Os01g0867900
chr01	38140001	38240000	Os01g0878900
chr01	38140001	38240000	Os01g0879000
chr01	38140001	38240000	Os01g0879100
chr01	38140001	38240000	Os01g0879200
chr01	38140001	38240000	Os01g0879300
chr01	38140001	38240000	Os01g0879400
chr01	38140001	38240000	Os01g0879600
chr01	38140001	38240000	Os01g0880100
chr01	38140001	38240000	Os01g0880200
chr01	38140001	38240000	Os01g0880250
chr01	38140001	38240000	Os01g0880400
chr01	38140001	38240000	Os01g0880800
chr01	38140001	38240000	Os01g0880850
chr01	38140001	38240000	Os01g0880900
chr01	38140001	38240000	Os01g0881000
chr01	38140001	38240000	Os01g0879500
chr01	38140001	38240000	Os01g0880300
chr01	38140001	38240000	Os01g0880350
chr01	38140001	38240000	Os01g0881100
chr01	38140001	38240000	Os01g0878800
chr01	38810001	38910000	Os01g0892500
chr01	38810001	38910000	Os01g0892800
chr01	38810001	38910000	Os01g0893300
chr01	38810001	38910000	Os01g0893700
chr01	38810001	38910000	Os01g0894000
chr01	38810001	38910000	Os01g0894050
chr01	38810001	38910000	Os01g0894075
chr01	38810001	38910000	Os01g0894100
chr01	38810001	38910000	Os01g0894300
chr01	38810001	38910000	Os01g0894500
chr01	38810001	38910000	Os01g0894700
chr01	38810001	38910000	Os01g0895000
chr01	38810001	38910000	Os01g0892600
chr01	38810001	38910000	Os01g0893400
chr01	38810001	38910000	Os01g0894600
chr01	38940001	39040000	Os01g0896200
chr01	38940001	39040000	Os01g0896300
chr01	38940001	39040000	Os01g0896350
chr01	38940001	39040000	Os01g0896400
chr01	38940001	39040000	Os01g0896500
chr01	38940001	39040000	Os01g0896700
chr01	38940001	39040000	Os01g0896800
chr01	38940001	39040000	Os01g0897000
chr01	38940001	39040000	Os01g0897100
chr01	38940001	39040000	Os01g0897150
chr01	38940001	39040000	Os01g0897200
chr01	38940001	39040000	Os01g0897300
chr01	38940001	39040000	Os01g0897500
chr01	38940001	39040000	Os01g0897600
chr01	38940001	39040000	Os01g0897700
chr01	38940001	39040000	Os01g0897800
chr02	700001	800000	Os02g0113200
chr02	700001	800000	Os02g0113300
chr02	700001	800000	Os02g0113400
chr02	700001	800000	Os02g0113800
chr02	700001	800000	Os02g0113900
chr02	700001	800000	Os02g0114000
chr02	700001	800000	Os02g0114033
chr02	700001	800000	Os02g0114066
chr02	700001	800000	Os02g0114100
chr02	700001	800000	Os02g0114150
chr02	700001	800000	Os02g0114300
chr02	700001	800000	Os02g0114400
chr02	700001	800000	Os02g0114600
chr02	700001	800000	Os02g0114800
chr02	700001	800000	Os02g0114900
chr02	700001	800000	Os02g0114200
chr02	700001	800000	Os02g0114700
chr02	1080001	1390000	Os02g0120900
chr02	1080001	1390000	Os02g0121000
chr02	1080001	1390000	Os02g0121100
chr02	1080001	1390000	Os02g0121200
chr02	1080001	1390000	Os02g0121300
chr02	1080001	1390000	Os02g0121400
chr02	1080001	1390000	Os02g0121600
chr02	1080001	1390000	Os02g0121800
chr02	1080001	1390000	Os02g0121900
chr02	1080001	1390000	Os02g0122000
chr02	1080001	1390000	Os02g0122200
chr02	1080001	1390000	Os02g0122300
chr02	1080001	1390000	Os02g0122500
chr02	1080001	1390000	Os02g0122600
chr02	1080001	1390000	Os02g0122700
chr02	1080001	1390000	Os02g0122900
chr02	1080001	1390000	Os02g0123032
chr02	1080001	1390000	Os02g0123100
chr02	1080001	1390000	Os02g0123116
chr02	1080001	1390000	Os02g0123200
chr02	1080001	1390000	Os02g0123300
chr02	1080001	1390000	Os02g0123400
chr02	1080001	1390000	Os02g0123450
chr02	1080001	1390000	Os02g0123600
chr02	1080001	1390000	Os02g0123700
chr02	1080001	1390000	Os02g0123801
chr02	1080001	1390000	Os02g0124000
chr02	1080001	1390000	Os02g0124300
chr02	1080001	1390000	Os02g0124400
chr02	1080001	1390000	Os02g0124501
chr02	1080001	1390000	Os02g0124550
chr02	1080001	1390000	Os02g0124599
chr02	1080001	1390000	Os02g0124600
chr02	1080001	1390000	Os02g0124650
chr02	1080001	1390000	Os02g0124700
chr02	1080001	1390000	Os02g0124800
chr02	1080001	1390000	Os02g0124866
chr02	1080001	1390000	Os02g0125000
chr02	1080001	1390000	Os02g0125100
chr02	1080001	1390000	Os02g0125200
chr02	1080001	1390000	Os02g0125400
chr02	1080001	1390000	Os02g0125500
chr02	1080001	1390000	Os02g0125533
chr02	1080001	1390000	Os02g0125700
chr02	1080001	1390000	Os02g0125800
chr02	1080001	1390000	Os02g0126000
chr02	1080001	1390000	Os02g0126300
chr02	1080001	1390000	Os02g0120800
chr02	1080001	1390000	Os02g0120850
chr02	1080001	1390000	Os02g0121500
chr02	1080001	1390000	Os02g0121700
chr02	1080001	1390000	Os02g0121750
chr02	1080001	1390000	Os02g0122100
chr02	1080001	1390000	Os02g0122800
chr02	1080001	1390000	Os02g0123500
chr02	1080001	1390000	Os02g0125300
chr02	1080001	1390000	Os02g0125350
chr02	1080001	1390000	Os02g0125566
chr02	1080001	1390000	Os02g0125600
chr02	1080001	1390000	Os02g0126200
chr02	1080001	1390000	Os02g0126400
chr02	1080001	1390000	Os02g0122400
chr02	1430001	1530000	Os02g0127500
chr02	1430001	1530000	Os02g0127600
chr02	1430001	1530000	Os02g0127700
chr02	1430001	1530000	Os02g0127800
chr02	1430001	1530000	Os02g0127900
chr02	1430001	1530000	Os02g0128000
chr02	1430001	1530000	Os02g0128100
chr02	1430001	1530000	Os02g0128300
chr02	1430001	1530000	Os02g0128500
chr02	1430001	1530000	Os02g0128501
chr02	1430001	1530000	Os02g0128600
chr02	1430001	1530000	Os02g0128800
chr02	1430001	1530000	Os02g0128200
chr02	1430001	1530000	Os02g0128400
chr02	1430001	1530000	Os02g0129000
chr02	1640001	1740000	Os02g0131400
chr02	1640001	1740000	Os02g0131500
chr02	1640001	1740000	Os02g0131600
chr02	1640001	1740000	Os02g0131800
chr02	1640001	1740000	Os02g0131850
chr02	1640001	1740000	Os02g0132200
chr02	1640001	1740000	Os02g0132500
chr02	1640001	1740000	Os02g0132600
chr02	1640001	1740000	Os02g0131300
chr02	1640001	1740000	Os02g0131700
chr02	1640001	1740000	Os02g0132100
chr02	1640001	1740000	Os02g0132300
chr02	1640001	1740000	Os02g0132950
chr02	1640001	1740000	Os02g0133000
chr02	1850001	1950000	Os02g0135250
chr02	1850001	1950000	Os02g0135300
chr02	1850001	1950000	Os02g0135500
chr02	1850001	1950000	Os02g0135600
chr02	1850001	1950000	Os02g0135800
chr02	1850001	1950000	Os02g0135850
chr02	1850001	1950000	Os02g0135900
chr02	1850001	1950000	Os02g0135950
chr02	1850001	1950000	Os02g0136000
chr02	1850001	1950000	Os02g0136150
chr02	1850001	1950000	Os02g0136400
chr02	1850001	1950000	Os02g0136800
chr02	1850001	1950000	Os02g0136850
chr02	1850001	1950000	Os02g0135200
chr02	1850001	1950000	Os02g0135700
chr02	3480001	3580000	Os02g0165000
chr02	3480001	3580000	Os02g0165200
chr02	3480001	3580000	Os02g0165500
chr02	3480001	3580000	Os02g0165800
chr02	3480001	3580000	Os02g0166200
chr02	3480001	3580000	Os02g0166501
chr02	3480001	3580000	Os02g0164900
chr02	3480001	3580000	Os02g0165100
chr02	3610001	3710000	Os02g0167100
chr02	3610001	3710000	Os02g0167200
chr02	3610001	3710000	Os02g0167400
chr02	3610001	3710000	Os02g0167500
chr02	3610001	3710000	Os02g0167600
chr02	3610001	3710000	Os02g0167700
chr02	3610001	3710000	Os02g0167850
chr02	3610001	3710000	Os02g0168000
chr02	3610001	3710000	Os02g0168100
chr02	3610001	3710000	Os02g0168200
chr02	3610001	3710000	Os02g0168250
chr02	3610001	3710000	Os02g0168300
chr02	3610001	3710000	Os02g0168400
chr02	3610001	3710000	Os02g0168500
chr02	3610001	3710000	Os02g0168550
chr02	3610001	3710000	Os02g0168600
chr02	3610001	3710000	Os02g0167300
chr02	3610001	3710000	Os02g0167366
chr02	6420001	6520000	Os02g0214633
chr02	6420001	6520000	Os02g0214766
chr02	6420001	6520000	Os02g0214900
chr02	6420001	6520000	Os02g0215050
chr02	6420001	6520000	Os02g0215100
chr02	6420001	6520000	Os02g0215200
chr02	6420001	6520000	Os02g0215300
chr02	6420001	6520000	Os02g0215600
chr02	6420001	6520000	Os02g0215650
chr02	6420001	6520000	Os02g0215700
chr02	6420001	6520000	Os02g0215801
chr02	6420001	6520000	Os02g0215900
chr02	6420001	6520000	Os02g0215950
chr02	6420001	6520000	Os02g0216000
chr02	6420001	6520000	Os02g0216100
chr02	6420001	6520000	Os02g0216150
chr02	6420001	6520000	Os02g0216200
chr02	6420001	6520000	Os02g0216250
chr02	6420001	6520000	Os02g0216400
chr02	6420001	6520000	Os02g0215000
chr02	6420001	6520000	Os02g0215400
chr02	6420001	6520000	Os02g0215500
chr02	6420001	6520000	Os02g0216300
chr02	9140001	9250000	Os02g0261400
chr02	9140001	9250000	Os02g0261800
chr02	9140001	9250000	Os02g0262600
chr02	9760001	9860000	Os02g0271600
chr02	9760001	9860000	Os02g0271900
chr02	9760001	9860000	Os02g0270900
chr02	9760001	9860000	Os02g0271000
chr02	11970001	12070000	Os02g0306250
chr02	11970001	12070000	Os02g0306401
chr02	11970001	12070000	Os02g0306600
chr02	11970001	12070000	Os02g0306801
chr02	11970001	12070000	Os02g0306900
chr02	11970001	12070000	Os02g0307050
chr02	11970001	12070000	Os02g0307200
chr02	11970001	12070000	Os02g0307400
chr02	11970001	12070000	Os02g0306100
chr02	11970001	12070000	Os02g0306550
chr02	11970001	12070000	Os02g0307000
chr02	11970001	12070000	Os02g0307075
chr02	11970001	12070000	Os02g0307300
chr02	12590001	12690000	Os02g0317300
chr02	12590001	12690000	Os02g0317400
chr02	12590001	12690000	Os02g0317600
chr02	12590001	12690000	Os02g0317700
chr02	12590001	12690000	Os02g0318100
chr02	12590001	12690000	Os02g0318200
chr02	12590001	12690000	Os02g0318400
chr02	12590001	12690000	Os02g0318500
chr02	12590001	12690000	Os02g0318600
chr02	12590001	12690000	Os02g0317500
chr02	12590001	12690000	Os02g0317800
chr02	12590001	12690000	Os02g0318450
chr02	14360001	14460000	Os02g0445700
chr02	14360001	14460000	Os02g0446100
chr02	16220001	16320000	Os02g0475101
chr02	16220001	16320000	Os02g0475300
chr02	16220001	16320000	Os02g0475400
chr02	16220001	16320000	Os02g0475500
chr02	18830001	18930000	Os02g0518100
chr02	18830001	18930000	Os02g0518550
chr02	18830001	18930000	Os02g0518600
chr02	18830001	18930000	Os02g0518800
chr02	18830001	18930000	Os02g0518950
chr02	18830001	18930000	Os02g0519401
chr02	18830001	18930000	Os02g0519700
chr02	18830001	18930000	Os02g0519900
chr02	18830001	18930000	Os02g0519950
chr02	18830001	18930000	Os02g0518400
chr02	18830001	18930000	Os02g0518500
chr02	18830001	18930000	Os02g0519300
chr02	18830001	18930000	Os02g0520000
chr02	18830001	18930000	Os02g0519100
chr02	21100001	21200000	Os02g0557300
chr02	21100001	21200000	Os02g0557500
chr02	21100001	21200000	Os02g0557700
chr02	21100001	21200000	Os02g0557800
chr02	21100001	21200000	Os02g0558300
chr02	21100001	21200000	Os02g0558500
chr02	21100001	21200000	Os02g0558600
chr02	21100001	21200000	Os02g0557600
chr02	21100001	21200000	Os02g0558100
chr02	21100001	21200000	Os02g0558200
chr02	21100001	21200000	Os02g0558700
chr02	21100001	21200000	Os02g0557200
chr02	21100001	21200000	Os02g0557250
chr02	22870001	23000000	Os02g0591600
chr02	22870001	23000000	Os02g0591700
chr02	22870001	23000000	Os02g0591800
chr02	22870001	23000000	Os02g0591900
chr02	22870001	23000000	Os02g0592200
chr02	22870001	23000000	Os02g0592400
chr02	22870001	23000000	Os02g0592500
chr02	22870001	23000000	Os02g0592700
chr02	22870001	23000000	Os02g0592833
chr02	22870001	23000000	Os02g0593100
chr02	22870001	23000000	Os02g0593500
chr02	22870001	23000000	Os02g0593550
chr02	22870001	23000000	Os02g0593600
chr02	22870001	23000000	Os02g0593900
chr02	22870001	23000000	Os02g0591850
chr02	22870001	23000000	Os02g0592000
chr02	22870001	23000000	Os02g0592300
chr02	22870001	23000000	Os02g0593400
chr02	22870001	23000000	Os02g0593700
chr02	22870001	23000000	Os02g0592600
chr02	23270001	23370000	Os02g0598300
chr02	23270001	23370000	Os02g0598350
chr02	23270001	23370000	Os02g0598400
chr02	23270001	23370000	Os02g0598600
chr02	23270001	23370000	Os02g0598800
chr02	23270001	23370000	Os02g0598900
chr02	23270001	23370000	Os02g0598500
chr02	23270001	23370000	Os02g0599150
chr02	29800001	29900000	Os02g0717900
chr02	29800001	29900000	Os02g0718000
chr02	29800001	29900000	Os02g0718050
chr02	29800001	29900000	Os02g0718100
chr02	29800001	29900000	Os02g0718600
chr02	29800001	29900000	Os02g0718900
chr02	29800001	29900000	Os02g0718950
chr02	29800001	29900000	Os02g0719000
chr02	29800001	29900000	Os02g0719266
chr02	29800001	29900000	Os02g0719700
chr02	29800001	29900000	Os02g0719800
chr02	29800001	29900000	Os02g0720000
chr02	29800001	29900000	Os02g0720100
chr02	29800001	29900000	Os02g0720200
chr02	29800001	29900000	Os02g0720250
chr02	29800001	29900000	Os02g0720400
chr02	29800001	29900000	Os02g0720450
chr02	29800001	29900000	Os02g0720500
chr02	29800001	29900000	Os02g0720600
chr02	29800001	29900000	Os02g0719100
chr02	29800001	29900000	Os02g0719600
chr02	29800001	29900000	Os02g0720700
chr02	29800001	29900000	Os02g0720300
chr02	33240001	33340000	Os02g0784100
chr02	33240001	33340000	Os02g0784400
chr02	33240001	33340000	Os02g0784700
chr02	33240001	33340000	Os02g0784801
chr02	33240001	33340000	Os02g0784900
chr02	33240001	33340000	Os02g0785200
chr02	33240001	33340000	Os02g0783650
chr02	33240001	33340000	Os02g0783700
chr02	33240001	33340000	Os02g0785000
chr02	34330001	34430000	Os02g0804900
chr02	34330001	34430000	Os02g0804933
chr02	34330001	34430000	Os02g0805100
chr02	34330001	34430000	Os02g0805200
chr02	34330001	34430000	Os02g0805250
chr02	34330001	34430000	Os02g0805300
chr02	34330001	34430000	Os02g0805400
chr02	34330001	34430000	Os02g0805500
chr02	34330001	34430000	Os02g0805600
chr02	34330001	34430000	Os02g0805700
chr02	34330001	34430000	Os02g0805900
chr02	34330001	34430000	Os02g0806000
chr02	34330001	34430000	Os02g0806300
chr02	34330001	34430000	Os02g0806350
chr02	34330001	34430000	Os02g0806400
chr02	34330001	34430000	Os02g0806600
chr02	34330001	34430000	Os02g0805800
chr02	34330001	34430000	Os02g0806500
chr02	34330001	34430000	Os02g0805000
chr02	35730001	35830000	Os02g0830900
chr02	35730001	35830000	Os02g0831000
chr02	35730001	35830000	Os02g0831100
chr02	35730001	35830000	Os02g0831200
chr02	35730001	35830000	Os02g0831400
chr02	35730001	35830000	Os02g0831500
chr02	35730001	35830000	Os02g0831550
chr02	35730001	35830000	Os02g0831650
chr02	35730001	35830000	Os02g0831700
chr02	35730001	35830000	Os02g0831800
chr02	35730001	35830000	Os02g0831900
chr02	35730001	35830000	Os02g0832000
chr02	35730001	35830000	Os02g0832100
chr02	35730001	35830000	Os02g0832150
chr02	35730001	35830000	Os02g0832200
chr02	35730001	35830000	Os02g0832301
chr02	35730001	35830000	Os02g0832400
chr02	35730001	35830000	Os02g0832500
chr02	35730001	35830000	Os02g0832600
chr02	35730001	35830000	Os02g0832700
chr02	35730001	35830000	Os02g0832833
chr02	35730001	35830000	Os02g0832900
chr02	35730001	35830000	Os02g0833000
chr02	35730001	35830000	Os02g0833050
chr02	35730001	35830000	Os02g0833100
chr02	35730001	35830000	Os02g0831300
chr02	35730001	35830000	Os02g0831600
chr02	35730001	35830000	Os02g0832800
chr03	9580001	9820000	Os03g0280700
chr03	9580001	9820000	Os03g0280750
chr03	9580001	9820000	Os03g0281000
chr03	9580001	9820000	Os03g0281100
chr03	9580001	9820000	Os03g0281201
chr03	9580001	9820000	Os03g0281300
chr03	9580001	9820000	Os03g0281600
chr03	9580001	9820000	Os03g0281900
chr03	9580001	9820000	Os03g0282232
chr03	9580001	9820000	Os03g0282300
chr03	9580001	9820000	Os03g0282800
chr03	9580001	9820000	Os03g0282900
chr03	9580001	9820000	Os03g0283000
chr03	9580001	9820000	Os03g0283100
chr03	9580001	9820000	Os03g0283200
chr03	9580001	9820000	Os03g0283300
chr03	9580001	9820000	Os03g0283400
chr03	9580001	9820000	Os03g0283600
chr03	9580001	9820000	Os03g0283650
chr03	9580001	9820000	Os03g0283750
chr03	9580001	9820000	Os03g0283900
chr03	9580001	9820000	Os03g0284000
chr03	9580001	9820000	Os03g0284200
chr03	9580001	9820000	Os03g0284400
chr03	9580001	9820000	Os03g0284500
chr03	9580001	9820000	Os03g0284600
chr03	9580001	9820000	Os03g0284650
chr03	9580001	9820000	Os03g0284700
chr03	9580001	9820000	Os03g0280800
chr03	9580001	9820000	Os03g0280900
chr03	9580001	9820000	Os03g0281466
chr03	9580001	9820000	Os03g0281500
chr03	9580001	9820000	Os03g0281800
chr03	9580001	9820000	Os03g0282100
chr03	9580001	9820000	Os03g0282166
chr03	9580001	9820000	Os03g0283500
chr03	9580001	9820000	Os03g0283800
chr03	9580001	9820000	Os03g0283850
chr03	9580001	9820000	Os03g0284100
chr03	9580001	9820000	Os03g0284150
chr03	9580001	9820000	Os03g0284800
chr03	9580001	9820000	Os03g0284900
chr03	9580001	9820000	Os03g0282700
chr03	12290001	12390000	Os03g0332900
chr03	12290001	12390000	Os03g0333000
chr03	12290001	12390000	Os03g0333050
chr03	12290001	12390000	Os03g0333200
chr03	12290001	12390000	Os03g0333300
chr03	12290001	12390000	Os03g0333400
chr03	12290001	12390000	Os03g0333500
chr03	12290001	12390000	Os03g0333601
chr03	12290001	12390000	Os03g0333700
chr03	12290001	12390000	Os03g0334000
chr03	12290001	12390000	Os03g0334050
chr03	12290001	12390000	Os03g0334100
chr03	12290001	12390000	Os03g0334200
chr03	12290001	12390000	Os03g0334250
chr03	12290001	12390000	Os03g0334300
chr03	12290001	12390000	Os03g0334700
chr03	12290001	12390000	Os03g0334800
chr03	12290001	12390000	Os03g0334951
chr03	12290001	12390000	Os03g0333100
chr03	12290001	12390000	Os03g0333800
chr03	12720001	12820000	Os03g0341600
chr03	12720001	12820000	Os03g0342100
chr03	12720001	12820000	Os03g0342400
chr03	12720001	12820000	Os03g0342850
chr03	12720001	12820000	Os03g0342900
chr03	12720001	12820000	Os03g0343225
chr03	12720001	12820000	Os03g0343300
chr03	12720001	12820000	Os03g0343500
chr03	12720001	12820000	Os03g0343700
chr03	12720001	12820000	Os03g0343800
chr03	12720001	12820000	Os03g0344100
chr03	12720001	12820000	Os03g0341300
chr03	12720001	12820000	Os03g0343400
chr03	12720001	12820000	Os03g0343900
chr03	13020001	13120000	Os03g0347750
chr03	13020001	13120000	Os03g0347800
chr03	13020001	13120000	Os03g0348200
chr03	13020001	13120000	Os03g0348500
chr03	13020001	13120000	Os03g0348900
chr03	13020001	13120000	Os03g0349200
chr03	13020001	13120000	Os03g0349400
chr03	13020001	13120000	Os03g0347700
chr03	13020001	13120000	Os03g0347900
chr03	13020001	13120000	Os03g0348800
chr03	13020001	13120000	Os03g0349000
chr03	16640001	17260000	Os03g0406200
chr03	16640001	17260000	Os03g0406250
chr03	16640001	17260000	Os03g0407000
chr03	16640001	17260000	Os03g0407050
chr03	16640001	17260000	Os03g0407100
chr03	16640001	17260000	Os03g0407400
chr03	16640001	17260000	Os03g0407900
chr03	16640001	17260000	Os03g0408101
chr03	16640001	17260000	Os03g0408300
chr03	16640001	17260000	Os03g0408401
chr03	16640001	17260000	Os03g0408500
chr03	16640001	17260000	Os03g0408600
chr03	16640001	17260000	Os03g0409100
chr03	16640001	17260000	Os03g0409600
chr03	16640001	17260000	Os03g0410000
chr03	16640001	17260000	Os03g0410300
chr03	16640001	17260000	Os03g0410700
chr03	16640001	17260000	Os03g0410900
chr03	16640001	17260000	Os03g0411000
chr03	16640001	17260000	Os03g0411100
chr03	16640001	17260000	Os03g0411300
chr03	16640001	17260000	Os03g0411500
chr03	16640001	17260000	Os03g0411600
chr03	16640001	17260000	Os03g0411800
chr03	16640001	17260000	Os03g0411900
chr03	16640001	17260000	Os03g0412300
chr03	16640001	17260000	Os03g0412400
chr03	16640001	17260000	Os03g0412900
chr03	16640001	17260000	Os03g0413000
chr03	16640001	17260000	Os03g0413100
chr03	16640001	17260000	Os03g0413250
chr03	16640001	17260000	Os03g0413400
chr03	16640001	17260000	Os03g0414100
chr03	16640001	17260000	Os03g0414200
chr03	16640001	17260000	Os03g0414400
chr03	16640001	17260000	Os03g0414900
chr03	16640001	17260000	Os03g0415050
chr03	16640001	17260000	Os03g0415200
chr03	16640001	17260000	Os03g0415351
chr03	16640001	17260000	Os03g0415500
chr03	16640001	17260000	Os03g0415600
chr03	16640001	17260000	Os03g0415700
chr03	16640001	17260000	Os03g0406900
chr03	16640001	17260000	Os03g0409400
chr03	16640001	17260000	Os03g0409500
chr03	16640001	17260000	Os03g0410100
chr03	16640001	17260000	Os03g0412800
chr03	16640001	17260000	Os03g0412850
chr03	16640001	17260000	Os03g0415750
chr03	16640001	17260000	Os03g0406100
chr03	16640001	17260000	Os03g0412200
chr03	17290001	17390000	Os03g0416500
chr03	17290001	17390000	Os03g0417700
chr03	17290001	17390000	Os03g0417750
chr03	17290001	17390000	Os03g0417800
chr03	17290001	17390000	Os03g0417833
chr03	17290001	17390000	Os03g0417900
chr03	17560001	17660000	Os03g0421800
chr03	17560001	17660000	Os03g0422200
chr03	17560001	17660000	Os03g0422300
chr03	17560001	17660000	Os03g0422600
chr03	17560001	17660000	Os03g0422702
chr03	17560001	17660000	Os03g0422800
chr03	17560001	17660000	Os03g0422900
chr03	17560001	17660000	Os03g0423200
chr03	17560001	17660000	Os03g0423300
chr03	17560001	17660000	Os03g0423000
chr03	17670001	17770000	Os03g0423800
chr03	17670001	17770000	Os03g0423850
chr03	17670001	17770000	Os03g0424000
chr03	17670001	17770000	Os03g0424200
chr03	17670001	17770000	Os03g0424300
chr03	17670001	17770000	Os03g0424500
chr03	17670001	17770000	Os03g0424600
chr03	17670001	17770000	Os03g0425000
chr03	17670001	17770000	Os03g0425200
chr03	17670001	17770000	Os03g0424800
chr03	17670001	17770000	Os03g0425100
chr03	17670001	17770000	Os03g0425300
chr03	17790001	17890000	Os03g0426300
chr03	17790001	17890000	Os03g0426350
chr03	17790001	17890000	Os03g0426900
chr03	17790001	17890000	Os03g0427100
chr03	17790001	17890000	Os03g0427300
chr03	17790001	17890000	Os03g0427000
chr03	17790001	17890000	Os03g0427900
chr03	17790001	17890000	Os03g0426800
chr03	17940001	18040000	Os03g0429000
chr03	17940001	18040000	Os03g0430000
chr03	17940001	18040000	Os03g0428800
chr03	17940001	18040000	Os03g0429800
chr03	17940001	18040000	Os03g0429900
chr03	17940001	18040000	Os03g0430400
chr03	18090001	18190000	Os03g0431500
chr03	18090001	18190000	Os03g0431550
chr03	18090001	18190000	Os03g0432000
chr03	18090001	18190000	Os03g0432277
chr03	18090001	18190000	Os03g0431600
chr03	18090001	18190000	Os03g0431800
chr03	18090001	18190000	Os03g0432100
chr03	18090001	18190000	Os03g0432200
chr03	18090001	18190000	Os03g0431200
chr03	18350001	18490000	Os03g0435200
chr03	18350001	18490000	Os03g0435300
chr03	18350001	18490000	Os03g0435550
chr03	18350001	18490000	Os03g0435800
chr03	18350001	18490000	Os03g0435900
chr03	18350001	18490000	Os03g0436100
chr03	18350001	18490000	Os03g0436400
chr03	18350001	18490000	Os03g0436500
chr03	18350001	18490000	Os03g0436600
chr03	18350001	18490000	Os03g0437100
chr03	18350001	18490000	Os03g0437200
chr03	18350001	18490000	Os03g0437500
chr03	18350001	18490000	Os03g0437600
chr03	18350001	18490000	Os03g0438000
chr03	18350001	18490000	Os03g0438100
chr03	18350001	18490000	Os03g0438200
chr03	18350001	18490000	Os03g0436300
chr03	18600001	18730000	Os03g0440200
chr03	18600001	18730000	Os03g0440900
chr03	18600001	18730000	Os03g0441050
chr03	18600001	18730000	Os03g0441101
chr03	18600001	18730000	Os03g0441500
chr03	18600001	18730000	Os03g0441601
chr03	18600001	18730000	Os03g0441000
chr03	18600001	18730000	Os03g0441400
chr03	18600001	18730000	Os03g0441700
chr03	19080001	19250000	Os03g0448200
chr03	19080001	19250000	Os03g0448500
chr03	19080001	19250000	Os03g0448950
chr03	19080001	19250000	Os03g0449200
chr03	19080001	19250000	Os03g0448600
chr03	19080001	19250000	Os03g0448700
chr03	19360001	19460000	Os03g0452801
chr03	19360001	19460000	Os03g0453301
chr03	19360001	19460000	Os03g0452300
chr03	19560001	19660000	Os03g0554900
chr03	19560001	19660000	Os03g0554950
chr03	20090001	20190000	Os03g0561283
chr03	20090001	20190000	Os03g0561400
chr03	20090001	20190000	Os03g0562200
chr03	20090001	20190000	Os03g0562000
chr03	21250001	21370000	Os03g0579800
chr03	21250001	21370000	Os03g0579900
chr03	21250001	21370000	Os03g0580200
chr03	21250001	21370000	Os03g0580800
chr03	21250001	21370000	Os03g0581100
chr03	21250001	21370000	Os03g0581200
chr03	21250001	21370000	Os03g0581400
chr03	21250001	21370000	Os03g0581600
chr03	21470001	21570000	Os03g0583700
chr03	21470001	21570000	Os03g0583800
chr03	21470001	21570000	Os03g0584100
chr03	21470001	21570000	Os03g0584050
chr03	21470001	21570000	Os03g0584224
chr03	21470001	21570000	Os03g0584300
chr03	21470001	21570000	Os03g0584500
chr03	21470001	21570000	Os03g0583900
chr03	21470001	21570000	Os03g0584400
chr03	21750001	21850000	Os03g0588600
chr03	21750001	21850000	Os03g0589100
chr03	21750001	21850000	Os03g0589400
chr03	21750001	21850000	Os03g0589500
chr03	21750001	21850000	Os03g0589300
chr03	21750001	21850000	Os03g0588800
chr03	26000001	26100000	Os03g0663100
chr03	26000001	26100000	Os03g0663400
chr03	26000001	26100000	Os03g0663500
chr03	26000001	26100000	Os03g0663600
chr03	26000001	26100000	Os03g0663750
chr03	26000001	26100000	Os03g0663800
chr03	26000001	26100000	Os03g0663900
chr03	26000001	26100000	Os03g0664300
chr03	26000001	26100000	Os03g0664400
chr03	26000001	26100000	Os03g0662000
chr03	26000001	26100000	Os03g0663700
chr04	2300001	2400000	Os04g0135400
chr04	2300001	2400000	Os04g0136000
chr04	2300001	2400000	Os04g0136200
chr04	3930001	4030000	Os04g0157300
chr04	6470001	6570000	Os04g0194466
chr04	6470001	6570000	Os04g0194500
chr04	6470001	6570000	Os04g0194600
chr04	6470001	6570000	Os04g0194800
chr04	6470001	6570000	Os04g0194950
chr04	6470001	6570000	Os04g0195000
chr04	6470001	6570000	Os04g0195400
chr04	6470001	6570000	Os04g0196200
chr04	6470001	6570000	Os04g0196300
chr04	6470001	6570000	Os04g0194433
chr04	6470001	6570000	Os04g0195100
chr04	7790001	7890000	Os04g0217500
chr04	7790001	7890000	Os04g0217600
chr04	7790001	7890000	Os04g0217900
chr04	12130001	12230000	Os04g0283600
chr04	12130001	12230000	Os04g0283800
chr04	12130001	12230000	Os04g0283900
chr04	12130001	12230000	Os04g0284100
chr04	14540001	14650000	Os04g0317500
chr04	14540001	14650000	Os04g0317800
chr04	14690001	14790000	Os04g0319800
chr04	14690001	14790000	Os04g0320000
chr04	14690001	14790000	Os04g0320200
chr04	14690001	14790000	Os04g0320700
chr04	14690001	14790000	Os04g0321100
chr04	14690001	14790000	Os04g0320100
chr04	15920001	16030000	Os04g0338950
chr04	15920001	16030000	Os04g0339400
chr04	15920001	16030000	Os04g0338100
chr04	15920001	16030000	Os04g0339800
chr04	16390001	16490000	Os04g0345100
chr04	16390001	16490000	Os04g0345400
chr04	16390001	16490000	Os04g0345700
chr04	16390001	16490000	Os04g0345800
chr04	16390001	16490000	Os04g0346100
chr04	16390001	16490000	Os04g0346000
chr04	16900001	17010000	Os04g0354200
chr04	16900001	17010000	Os04g0354600
chr04	16900001	17010000	Os04g0355401
chr04	16900001	17010000	Os04g0354400
chr04	16900001	17010000	Os04g0355500
chr04	17120001	17220000	Os04g0359100
chr04	17120001	17220000	Os04g0359300
chr04	17120001	17220000	Os04g0360400
chr04	17120001	17220000	Os04g0359900
chr04	17120001	17220000	Os04g0359700
chr04	22320001	22470000	Os04g0447566
chr04	22320001	22470000	Os04g0447600
chr04	22320001	22470000	Os04g0447650
chr04	22320001	22470000	Os04g0447700
chr04	22320001	22470000	Os04g0447900
chr04	22320001	22470000	Os04g0447950
chr04	22320001	22470000	Os04g0448000
chr04	22320001	22470000	Os04g0448100
chr04	22320001	22470000	Os04g0448200
chr04	22320001	22470000	Os04g0448250
chr04	22320001	22470000	Os04g0448300
chr04	22320001	22470000	Os04g0448500
chr04	22320001	22470000	Os04g0448550
chr04	22320001	22470000	Os04g0448600
chr04	22320001	22470000	Os04g0448700
chr04	22320001	22470000	Os04g0448900
chr04	22320001	22470000	Os04g0448950
chr04	22320001	22470000	Os04g0449000
chr04	22320001	22470000	Os04g0449100
chr04	22320001	22470000	Os04g0449200
chr04	22320001	22470000	Os04g0449300
chr04	22320001	22470000	Os04g0449400
chr04	22320001	22470000	Os04g0449450
chr04	22320001	22470000	Os04g0449900
chr04	22320001	22470000	Os04g0449950
chr04	22320001	22470000	Os04g0450000
chr04	22320001	22470000	Os04g0450150
chr04	22320001	22470000	Os04g0450200
chr04	22320001	22470000	Os04g0450250
chr04	22320001	22470000	Os04g0450300
chr04	22320001	22470000	Os04g0450400
chr04	22320001	22470000	Os04g0450600
chr04	22320001	22470000	Os04g0450701
chr04	22320001	22470000	Os04g0450825
chr04	22320001	22470000	Os04g0450850
chr04	22320001	22470000	Os04g0450900
chr04	22320001	22470000	Os04g0451000
chr04	22320001	22470000	Os04g0447800
chr04	22320001	22470000	Os04g0448800
chr04	22320001	22470000	Os04g0449500
chr04	22320001	22470000	Os04g0449700
chr04	22320001	22470000	Os04g0450100
chr04	22320001	22470000	Os04g0450500
chr04	22320001	22470000	Os04g0450800
chr04	22750001	22850000	Os04g0454600
chr04	22750001	22850000	Os04g0455200
chr04	22750001	22850000	Os04g0455600
chr04	22750001	22850000	Os04g0455650
chr04	22750001	22850000	Os04g0455700
chr04	22750001	22850000	Os04g0455800
chr04	22750001	22850000	Os04g0455900
chr04	22750001	22850000	Os04g0456100
chr04	22750001	22850000	Os04g0456200
chr04	22750001	22850000	Os04g0456700
chr04	22750001	22850000	Os04g0456900
chr04	22750001	22850000	Os04g0457000
chr04	22750001	22850000	Os04g0457100
chr04	22750001	22850000	Os04g0457300
chr04	22750001	22850000	Os04g0454900
chr04	22750001	22850000	Os04g0455401
chr04	22750001	22850000	Os04g0456300
chr04	22750001	22850000	Os04g0457200
chr04	22950001	23050000	Os04g0459800
chr04	22950001	23050000	Os04g0459900
chr04	22950001	23050000	Os04g0460050
chr04	22950001	23050000	Os04g0460300
chr04	22950001	23050000	Os04g0460350
chr04	22950001	23050000	Os04g0460400
chr04	22950001	23050000	Os04g0460600
chr04	22950001	23050000	Os04g0460750
chr04	22950001	23050000	Os04g0460900
chr04	22950001	23050000	Os04g0461000
chr04	22950001	23050000	Os04g0461050
chr04	22950001	23050000	Os04g0461100
chr04	22950001	23050000	Os04g0461300
chr04	22950001	23050000	Os04g0460200
chr04	22950001	23050000	Os04g0460500
chr04	22950001	23050000	Os04g0461400
chr04	23050001	23150000	Os04g0461600
chr04	23050001	23150000	Os04g0461700
chr04	23050001	23150000	Os04g0461750
chr04	23050001	23150000	Os04g0461800
chr04	23050001	23150000	Os04g0462200
chr04	23050001	23150000	Os04g0462300
chr04	23050001	23150000	Os04g0462400
chr04	23050001	23150000	Os04g0462500
chr04	23050001	23150000	Os04g0462550
chr04	23050001	23150000	Os04g0462600
chr04	23050001	23150000	Os04g0462700
chr04	23050001	23150000	Os04g0462800
chr04	23050001	23150000	Os04g0463000
chr04	23050001	23150000	Os04g0463100
chr04	23050001	23150000	Os04g0463200
chr04	23050001	23150000	Os04g0463400
chr04	23050001	23150000	Os04g0463500
chr04	23050001	23150000	Os04g0463600
chr04	23050001	23150000	Os04g0461400
chr04	23050001	23150000	Os04g0461900
chr04	23050001	23150000	Os04g0462900
chr04	23050001	23150000	Os04g0463300
chr04	23050001	23150000	Os04g0463700
chr04	25130001	25230000	Os04g0503600
chr04	25130001	25230000	Os04g0503800
chr04	25130001	25230000	Os04g0504000
chr04	25130001	25230000	Os04g0504200
chr04	25130001	25230000	Os04g0504500
chr04	25130001	25230000	Os04g0504551
chr04	25130001	25230000	Os04g0504600
chr04	25130001	25230000	Os04g0504650
chr04	25130001	25230000	Os04g0504700
chr04	25130001	25230000	Os04g0505000
chr04	25130001	25230000	Os04g0505066
chr04	25130001	25230000	Os04g0505200
chr04	25130001	25230000	Os04g0503500
chr04	25130001	25230000	Os04g0503550
chr04	25130001	25230000	Os04g0503700
chr04	25130001	25230000	Os04g0504800
chr04	25130001	25230000	Os04g0504901
chr04	25390001	25610000	Os04g0508300
chr04	25390001	25610000	Os04g0508400
chr04	25390001	25610000	Os04g0508500
chr04	25390001	25610000	Os04g0508600
chr04	25390001	25610000	Os04g0508751
chr04	25390001	25610000	Os04g0508900
chr04	25390001	25610000	Os04g0508975
chr04	25390001	25610000	Os04g0509000
chr04	25390001	25610000	Os04g0509200
chr04	25390001	25610000	Os04g0509400
chr04	25390001	25610000	Os04g0509500
chr04	25390001	25610000	Os04g0509600
chr04	25390001	25610000	Os04g0509800
chr04	25390001	25610000	Os04g0510000
chr04	25390001	25610000	Os04g0510200
chr04	25390001	25610000	Os04g0510300
chr04	25390001	25610000	Os04g0510400
chr04	25390001	25610000	Os04g0510500
chr04	25390001	25610000	Os04g0510600
chr04	25390001	25610000	Os04g0510700
chr04	25390001	25610000	Os04g0510900
chr04	25390001	25610000	Os04g0511200
chr04	25390001	25610000	Os04g0511400
chr04	25390001	25610000	Os04g0511500
chr04	25390001	25610000	Os04g0511700
chr04	25390001	25610000	Os04g0512200
chr04	25390001	25610000	Os04g0512225
chr04	25390001	25610000	Os04g0512300
chr04	25390001	25610000	Os04g0508200
chr04	25390001	25610000	Os04g0509100
chr04	25390001	25610000	Os04g0509300
chr04	25390001	25610000	Os04g0511600
chr04	25390001	25610000	Os04g0512250
chr04	25390001	25610000	Os04g0508800
chr04	25630001	25890000	Os04g0512900
chr04	25630001	25890000	Os04g0513000
chr04	25630001	25890000	Os04g0513301
chr04	25630001	25890000	Os04g0513400
chr04	25630001	25890000	Os04g0513550
chr04	25630001	25890000	Os04g0514150
chr04	25630001	25890000	Os04g0514301
chr04	25630001	25890000	Os04g0514400
chr04	25630001	25890000	Os04g0514600
chr04	25630001	25890000	Os04g0514800
chr04	25630001	25890000	Os04g0514900
chr04	25630001	25890000	Os04g0515300
chr04	25630001	25890000	Os04g0515350
chr04	25630001	25890000	Os04g0515900
chr04	25630001	25890000	Os04g0516200
chr04	25630001	25890000	Os04g0516300
chr04	25630001	25890000	Os04g0516550
chr04	25630001	25890000	Os04g0516600
chr04	25630001	25890000	Os04g0516701
chr04	25630001	25890000	Os04g0516800
chr04	25630001	25890000	Os04g0516900
chr04	25630001	25890000	Os04g0517100
chr04	25630001	25890000	Os04g0517300
chr04	25630001	25890000	Os04g0517350
chr04	25630001	25890000	Os04g0517400
chr04	25630001	25890000	Os04g0517500
chr04	25630001	25890000	Os04g0517600
chr04	25630001	25890000	Os04g0517700
chr04	25630001	25890000	Os04g0513100
chr04	25630001	25890000	Os04g0513200
chr04	25630001	25890000	Os04g0513700
chr04	25630001	25890000	Os04g0513800
chr04	25630001	25890000	Os04g0514500
chr04	25630001	25890000	Os04g0515400
chr04	25630001	25890000	Os04g0517000
chr04	25630001	25890000	Os04g0513900
chr04	25900001	26000000	Os04g0518000
chr04	25900001	26000000	Os04g0518100
chr04	25900001	26000000	Os04g0518200
chr04	25900001	26000000	Os04g0518400
chr04	25900001	26000000	Os04g0518600
chr04	25900001	26000000	Os04g0518650
chr04	25900001	26000000	Os04g0518800
chr04	25900001	26000000	Os04g0519100
chr04	25900001	26000000	Os04g0519200
chr04	26050001	26150000	Os04g0520700
chr04	26050001	26150000	Os04g0520800
chr04	26050001	26150000	Os04g0520900
chr04	26050001	26150000	Os04g0521300
chr04	26050001	26150000	Os04g0521600
chr04	26050001	26150000	Os04g0521700
chr04	26050001	26150000	Os04g0521900
chr04	26050001	26150000	Os04g0522100
chr04	26050001	26150000	Os04g0521001
chr04	26050001	26150000	Os04g0521100
chr04	26050001	26150000	Os04g0521800
chr04	26050001	26150000	Os04g0522500
chr04	26050001	26150000	Os04g0522625
chr04	26310001	26410000	Os04g0526000
chr04	26310001	26410000	Os04g0526101
chr04	26310001	26410000	Os04g0526200
chr04	26310001	26410000	Os04g0526300
chr04	26310001	26410000	Os04g0526600
chr04	26310001	26410000	Os04g0526800
chr04	26310001	26410000	Os04g0527000
chr04	26310001	26410000	Os04g0527300
chr04	26310001	26410000	Os04g0527400
chr04	26310001	26410000	Os04g0527500
chr04	26310001	26410000	Os04g0527700
chr04	26310001	26410000	Os04g0527900
chr04	26310001	26410000	Os04g0528000
chr04	26310001	26410000	Os04g0528100
chr04	26310001	26410000	Os04g0528200
chr04	26310001	26410000	Os04g0528300
chr04	26310001	26410000	Os04g0528400
chr04	26310001	26410000	Os04g0527800
chr04	26690001	26790000	Os04g0534000
chr04	26690001	26790000	Os04g0534100
chr04	26690001	26790000	Os04g0534166
chr04	26690001	26790000	Os04g0534200
chr04	26690001	26790000	Os04g0534300
chr04	26690001	26790000	Os04g0534400
chr04	26690001	26790000	Os04g0534500
chr04	26690001	26790000	Os04g0534600
chr04	26690001	26790000	Os04g0535200
chr04	26690001	26790000	Os04g0535501
chr04	26690001	26790000	Os04g0534801
chr04	26690001	26790000	Os04g0535400
chr04	26690001	26790000	Os04g0535600
chr04	26690001	26790000	Os04g0535000
chr04	26840001	27080000	Os04g0537900
chr04	26840001	27080000	Os04g0538166
chr04	26840001	27080000	Os04g0538300
chr04	26840001	27080000	Os04g0538400
chr04	26840001	27080000	Os04g0538700
chr04	26840001	27080000	Os04g0538750
chr04	26840001	27080000	Os04g0538800
chr04	26840001	27080000	Os04g0538850
chr04	26840001	27080000	Os04g0538900
chr04	26840001	27080000	Os04g0539000
chr04	26840001	27080000	Os04g0539100
chr04	26840001	27080000	Os04g0539300
chr04	26840001	27080000	Os04g0539601
chr04	26840001	27080000	Os04g0539701
chr04	26840001	27080000	Os04g0540200
chr04	26840001	27080000	Os04g0540500
chr04	26840001	27080000	Os04g0540600
chr04	26840001	27080000	Os04g0540750
chr04	26840001	27080000	Os04g0540900
chr04	26840001	27080000	Os04g0541100
chr04	26840001	27080000	Os04g0541234
chr04	26840001	27080000	Os04g0537800
chr04	26840001	27080000	Os04g0538000
chr04	26840001	27080000	Os04g0538100
chr04	26840001	27080000	Os04g0539800
chr04	26840001	27080000	Os04g0540300
chr04	26840001	27080000	Os04g0540401
chr04	26840001	27080000	Os04g0539500
chr04	27780001	28210000	Os04g0555300
chr04	27780001	28210000	Os04g0555400
chr04	27780001	28210000	Os04g0555500
chr04	27780001	28210000	Os04g0555600
chr04	27780001	28210000	Os04g0555800
chr04	27780001	28210000	Os04g0555900
chr04	27780001	28210000	Os04g0556000
chr04	27780001	28210000	Os04g0556100
chr04	27780001	28210000	Os04g0556300
chr04	27780001	28210000	Os04g0556350
chr04	27780001	28210000	Os04g0556400
chr04	27780001	28210000	Os04g0556500
chr04	27780001	28210000	Os04g0556550
chr04	27780001	28210000	Os04g0556600
chr04	27780001	28210000	Os04g0556900
chr04	27780001	28210000	Os04g0557400
chr04	27780001	28210000	Os04g0558200
chr04	27780001	28210000	Os04g0558400
chr04	27780001	28210000	Os04g0558500
chr04	27780001	28210000	Os04g0558700
chr04	27780001	28210000	Os04g0558900
chr04	27780001	28210000	Os04g0559000
chr04	27780001	28210000	Os04g0559100
chr04	27780001	28210000	Os04g0559400
chr04	27780001	28210000	Os04g0559550
chr04	27780001	28210000	Os04g0559700
chr04	27780001	28210000	Os04g0559750
chr04	27780001	28210000	Os04g0559950
chr04	27780001	28210000	Os04g0560100
chr04	27780001	28210000	Os04g0560300
chr04	27780001	28210000	Os04g0560400
chr04	27780001	28210000	Os04g0560500
chr04	27780001	28210000	Os04g0560700
chr04	27780001	28210000	Os04g0561000
chr04	27780001	28210000	Os04g0561200
chr04	27780001	28210000	Os04g0561500
chr04	27780001	28210000	Os04g0561700
chr04	27780001	28210000	Os04g0561800
chr04	27780001	28210000	Os04g0561850
chr04	27780001	28210000	Os04g0561900
chr04	27780001	28210000	Os04g0561950
chr04	27780001	28210000	Os04g0562100
chr04	27780001	28210000	Os04g0562500
chr04	27780001	28210000	Os04g0562650
chr04	27780001	28210000	Os04g0562800
chr04	27780001	28210000	Os04g0563000
chr04	27780001	28210000	Os04g0563050
chr04	27780001	28210000	Os04g0563100
chr04	27780001	28210000	Os04g0563300
chr04	27780001	28210000	Os04g0563350
chr04	27780001	28210000	Os04g0563401
chr04	27780001	28210000	Os04g0555700
chr04	27780001	28210000	Os04g0557000
chr04	27780001	28210000	Os04g0557200
chr04	27780001	28210000	Os04g0557800
chr04	27780001	28210000	Os04g0559200
chr04	27780001	28210000	Os04g0560200
chr04	27780001	28210000	Os04g0560600
chr04	27780001	28210000	Os04g0561550
chr04	27780001	28210000	Os04g0561600
chr04	27780001	28210000	Os04g0562000
chr04	27780001	28210000	Os04g0557500
chr04	27780001	28210000	Os04g0559800
chr04	30500001	30600000	Os04g0604600
chr04	30500001	30600000	Os04g0604800
chr04	30500001	30600000	Os04g0605000
chr04	30500001	30600000	Os04g0605100
chr04	30500001	30600000	Os04g0605200
chr04	30500001	30600000	Os04g0604900
chr04	30500001	30600000	Os04g0605300
chr04	30500001	30600000	Os04g0605500
chr04	34570001	34670000	Os04g0677000
chr04	34570001	34670000	Os04g0677033
chr04	34570001	34670000	Os04g0677066
chr04	34570001	34670000	Os04g0677100
chr04	34570001	34670000	Os04g0677200
chr04	34570001	34670000	Os04g0677300
chr04	34570001	34670000	Os04g0677500
chr04	34570001	34670000	Os04g0677550
chr04	34570001	34670000	Os04g0677600
chr04	34570001	34670000	Os04g0677650
chr04	34570001	34670000	Os04g0677800
chr04	34570001	34670000	Os04g0678000
chr04	34570001	34670000	Os04g0678200
chr04	34570001	34670000	Os04g0678250
chr04	34570001	34670000	Os04g0678400
chr04	34570001	34670000	Os04g0678700
chr04	34570001	34670000	Os04g0679000
chr04	34570001	34670000	Os04g0677700
chr04	34570001	34670000	Os04g0678300
chr04	34570001	34670000	Os04g0678800
chr04	34570001	34670000	Os04g0677400
chr05	410001	510000	Os05g0107300
chr05	410001	510000	Os05g0107801
chr05	410001	510000	Os05g0107900
chr05	410001	510000	Os05g0108000
chr05	410001	510000	Os05g0108050
chr05	410001	510000	Os05g0108100
chr05	410001	510000	Os05g0108200
chr05	410001	510000	Os05g0108400
chr05	410001	510000	Os05g0108450
chr05	410001	510000	Os05g0108500
chr05	410001	510000	Os05g0108600
chr05	410001	510000	Os05g0108800
chr05	410001	510000	Os05g0108950
chr05	410001	510000	Os05g0109100
chr05	410001	510000	Os05g0107101
chr05	410001	510000	Os05g0107600
chr05	410001	510000	Os05g0107700
chr05	410001	510000	Os05g0108300
chr05	410001	510000	Os05g0108350
chr05	2450001	2550000	Os05g0142200
chr05	2450001	2550000	Os05g0142400
chr05	2450001	2550000	Os05g0142500
chr05	2450001	2550000	Os05g0142600
chr05	2450001	2550000	Os05g0142900
chr05	2450001	2550000	Os05g0143000
chr05	2450001	2550000	Os05g0143200
chr05	2450001	2550000	Os05g0143300
chr05	2450001	2550000	Os05g0143500
chr05	2450001	2550000	Os05g0143550
chr05	2450001	2550000	Os05g0143600
chr05	2450001	2550000	Os05g0143700
chr05	2450001	2550000	Os05g0144000
chr05	2450001	2550000	Os05g0144150
chr05	2450001	2550000	Os05g0144200
chr05	2450001	2550000	Os05g0143400
chr05	2450001	2550000	Os05g0143800
chr05	2450001	2550000	Os05g0144100
chr05	2450001	2550000	Os05g0144300
chr05	4140001	4280000	Os05g0169100
chr05	4140001	4280000	Os05g0169300
chr05	4140001	4280000	Os05g0169450
chr05	4140001	4280000	Os05g0169500
chr05	4140001	4280000	Os05g0169600
chr05	4140001	4280000	Os05g0169701
chr05	4140001	4280000	Os05g0169800
chr05	4140001	4280000	Os05g0169900
chr05	4140001	4280000	Os05g0170000
chr05	4140001	4280000	Os05g0170200
chr05	4140001	4280000	Os05g0170250
chr05	4140001	4280000	Os05g0170300
chr05	4140001	4280000	Os05g0170600
chr05	4140001	4280000	Os05g0170700
chr05	4140001	4280000	Os05g0170800
chr05	4140001	4280000	Os05g0170950
chr05	4140001	4280000	Os05g0171050
chr05	4140001	4280000	Os05g0171200
chr05	4140001	4280000	Os05g0171300
chr05	4140001	4280000	Os05g0169200
chr05	4140001	4280000	Os05g0169400
chr05	4140001	4280000	Os05g0169700
chr05	4140001	4280000	Os05g0171000
chr05	4800001	4900000	Os05g0180300
chr05	4800001	4900000	Os05g0180500
chr05	4800001	4900000	Os05g0180600
chr05	4800001	4900000	Os05g0180700
chr05	4800001	4900000	Os05g0181200
chr05	4800001	4900000	Os05g0181250
chr05	4800001	4900000	Os05g0181300
chr05	4800001	4900000	Os05g0179950
chr05	4800001	4900000	Os05g0180400
chr05	4800001	4900000	Os05g0181000
chr05	4800001	4900000	Os05g0181100
chr05	5200001	5300000	Os05g0185525
chr05	5200001	5300000	Os05g0185650
chr05	5200001	5300000	Os05g0185800
chr05	5200001	5300000	Os05g0186100
chr05	5200001	5300000	Os05g0186300
chr05	5200001	5300000	Os05g0186601
chr05	5200001	5300000	Os05g0185700
chr05	5200001	5300000	Os05g0186000
chr05	7240001	7340000	Os05g0217700
chr05	7240001	7340000	Os05g0217800
chr05	7240001	7340000	Os05g0217900
chr05	7240001	7340000	Os05g0217950
chr05	7240001	7340000	Os05g0218001
chr05	7240001	7340000	Os05g0218100
chr05	7240001	7340000	Os05g0218400
chr05	7240001	7340000	Os05g0218663
chr05	7240001	7340000	Os05g0218981
chr05	7240001	7340000	Os05g0219300
chr05	9240001	9340000	Os05g0252701
chr05	9240001	9340000	Os05g0252801
chr05	9240001	9340000	Os05g0253100
chr05	9240001	9340000	Os05g0253301
chr05	9240001	9340000	Os05g0253200
chr05	9520001	9990000	Os05g0256801
chr05	9520001	9990000	Os05g0257100
chr05	9520001	9990000	Os05g0257333
chr05	9520001	9990000	Os05g0258000
chr05	9520001	9990000	Os05g0258501
chr05	9520001	9990000	Os05g0259601
chr05	9520001	9990000	Os05g0256500
chr05	9520001	9990000	Os05g0258400
chr05	10370001	10650000	Os05g0266900
chr05	10370001	10650000	Os05g0267100
chr05	10660001	10870000	Os05g0267766
chr05	10660001	10870000	Os05g0267800
chr05	10660001	10870000	Os05g0267900
chr05	10660001	10870000	Os05g0268400
chr05	10660001	10870000	Os05g0269000
chr05	10660001	10870000	Os05g0269100
chr05	10660001	10870000	Os05g0269200
chr05	10660001	10870000	Os05g0269500
chr05	10660001	10870000	Os05g0270000
chr05	10660001	10870000	Os05g0267850
chr05	10660001	10870000	Os05g0268500
chr05	10910001	11010000	Os05g0270800
chr05	10910001	11010000	Os05g0270850
chr05	10910001	11010000	Os05g0270875
chr05	10910001	11010000	Os05g0271300
chr05	10910001	11010000	Os05g0271900
chr05	11080001	11180000	Os05g0273500
chr05	11080001	11180000	Os05g0273800
chr05	11260001	11370000	Os05g0275100
chr05	11260001	11370000	Os05g0275600
chr05	11260001	11370000	Os05g0275700
chr05	11260001	11370000	Os05g0276100
chr05	11430001	11860000	Os05g0277200
chr05	11430001	11860000	Os05g0277300
chr05	11430001	11860000	Os05g0277350
chr05	11430001	11860000	Os05g0277500
chr05	11430001	11860000	Os05g0278150
chr05	11430001	11860000	Os05g0278500
chr05	11430001	11860000	Os05g0278550
chr05	11430001	11860000	Os05g0278950
chr05	11430001	11860000	Os05g0279600
chr05	11430001	11860000	Os05g0279750
chr05	11430001	11860000	Os05g0279850
chr05	11430001	11860000	Os05g0279900
chr05	11430001	11860000	Os05g0280200
chr05	11430001	11860000	Os05g0280350
chr05	11430001	11860000	Os05g0280500
chr05	11430001	11860000	Os05g0280600
chr05	11430001	11860000	Os05g0280700
chr05	11430001	11860000	Os05g0279300
chr05	11430001	11860000	Os05g0279400
chr05	12040001	12140000	Os05g0282900
chr05	12040001	12140000	Os05g0283000
chr05	12040001	12140000	Os05g0283200
chr05	12390001	12640000	Os05g0287800
chr05	12390001	12640000	Os05g0289100
chr05	12390001	12640000	Os05g0289400
chr05	12390001	12640000	Os05g0289700
chr05	12390001	12640000	Os05g0290000
chr05	12790001	12960000	Os05g0291600
chr05	12790001	12960000	Os05g0291700
chr05	12790001	12960000	Os05g0292200
chr05	12790001	12960000	Os05g0292800
chr05	12790001	12960000	Os05g0293500
chr05	12790001	12960000	Os05g0293600
chr05	13030001	13170000	Os05g0295500
chr05	13030001	13170000	Os05g0295800
chr05	13030001	13170000	Os05g0296200
chr05	13030001	13170000	Os05g0295100
chr05	13030001	13170000	Os05g0295200
chr05	13030001	13170000	Os05g0295300
chr05	13030001	13170000	Os05g0295700
chr05	13030001	13170000	Os05g0295900
chr05	13240001	13340000	Os05g0297300
chr05	13240001	13340000	Os05g0297400
chr05	13240001	13340000	Os05g0297600
chr05	13240001	13340000	Os05g0297800
chr05	13240001	13340000	Os05g0297850
chr05	13240001	13340000	Os05g0297900
chr05	13240001	13340000	Os05g0298200
chr05	13240001	13340000	Os05g0298300
chr05	13240001	13340000	Os05g0298700
chr05	13240001	13340000	Os05g0298800
chr05	13240001	13340000	Os05g0298050
chr05	13470001	13570000	Os05g0300700
chr05	13470001	13570000	Os05g0301600
chr05	13470001	13570000	Os05g0301700
chr05	13470001	13570000	Os05g0301500
chr05	16770001	16870000	Os05g0354300
chr05	16770001	16870000	Os05g0354400
chr05	16770001	16870000	Os05g0355133
chr05	16770001	16870000	Os05g0355200
chr05	16770001	16870000	Os05g0355300
chr05	16770001	16870000	Os05g0355400
chr05	16770001	16870000	Os05g0355450
chr05	16770001	16870000	Os05g0355500
chr05	16770001	16870000	Os05g0355700
chr05	23740001	23840000	Os05g0482600
chr05	23740001	23840000	Os05g0482650
chr05	23740001	23840000	Os05g0482700
chr05	23740001	23840000	Os05g0483801
chr05	23740001	23840000	Os05g0484000
chr05	23740001	23840000	Os05g0484700
chr05	23740001	23840000	Os05g0484800
chr05	23740001	23840000	Os05g0485000
chr05	27280001	27380000	Os05g0549500
chr05	27280001	27380000	Os05g0549600
chr05	27280001	27380000	Os05g0549700
chr05	27280001	27380000	Os05g0549800
chr05	27280001	27380000	Os05g0549900
chr05	27280001	27380000	Os05g0550000
chr05	27280001	27380000	Os05g0550100
chr05	27280001	27380000	Os05g0550200
chr05	27280001	27380000	Os05g0550250
chr05	27280001	27380000	Os05g0550300
chr05	27280001	27380000	Os05g0550600
chr05	27280001	27380000	Os05g0550650
chr05	27280001	27380000	Os05g0550700
chr05	27280001	27380000	Os05g0550900
chr05	27280001	27380000	Os05g0549850
chr05	27280001	27380000	Os05g0550800
chr05	27280001	27380000	Os05g0551000
chr05	28360001	28460000	Os05g0570000
chr05	28360001	28460000	Os05g0570200
chr05	28360001	28460000	Os05g0570350
chr05	28360001	28460000	Os05g0570900
chr05	28360001	28460000	Os05g0571000
chr05	28360001	28460000	Os05g0569900
chr05	28360001	28460000	Os05g0570375
chr05	28360001	28460000	Os05g0570400
chr05	29590001	29780000	Os05g0594300
chr05	29590001	29780000	Os05g0594500
chr05	29590001	29780000	Os05g0594700
chr05	29590001	29780000	Os05g0594750
chr05	29590001	29780000	Os05g0594900
chr05	29590001	29780000	Os05g0595000
chr05	29590001	29780000	Os05g0595100
chr05	29590001	29780000	Os05g0595200
chr05	29590001	29780000	Os05g0595300
chr05	29590001	29780000	Os05g0595400
chr05	29590001	29780000	Os05g0595450
chr05	29590001	29780000	Os05g0595500
chr05	29590001	29780000	Os05g0595800
chr05	29590001	29780000	Os05g0596000
chr05	29590001	29780000	Os05g0596200
chr05	29590001	29780000	Os05g0596300
chr05	29590001	29780000	Os05g0596500
chr05	29590001	29780000	Os05g0596700
chr05	29590001	29780000	Os05g0597000
chr05	29590001	29780000	Os05g0597100
chr05	29590001	29780000	Os05g0597200
chr05	29590001	29780000	Os05g0597400
chr05	29590001	29780000	Os05g0594200
chr05	29590001	29780000	Os05g0596600
chr05	29590001	29780000	Os05g0594800
chr06	3750001	3850000	Os06g0174300
chr06	3750001	3850000	Os06g0174350
chr06	3750001	3850000	Os06g0174375
chr06	3750001	3850000	Os06g0174400
chr06	3750001	3850000	Os06g0174700
chr06	3750001	3850000	Os06g0174800
chr06	3750001	3850000	Os06g0174900
chr06	3750001	3850000	Os06g0175400
chr06	3750001	3850000	Os06g0175500
chr06	3750001	3850000	Os06g0175800
chr06	3750001	3850000	Os06g0175900
chr06	3750001	3850000	Os06g0176000
chr06	3750001	3850000	Os06g0176100
chr06	3750001	3850000	Os06g0176125
chr06	3750001	3850000	Os06g0176150
chr06	3750001	3850000	Os06g0176200
chr06	3750001	3850000	Os06g0176300
chr06	5420001	5540000	Os06g0207200
chr06	5420001	5540000	Os06g0207500
chr06	5420001	5540000	Os06g0207600
chr06	5420001	5540000	Os06g0207700
chr06	5420001	5540000	Os06g0207783
chr06	5420001	5540000	Os06g0207866
chr06	5420001	5540000	Os06g0207916
chr06	5420001	5540000	Os06g0207950
chr06	5420001	5540000	Os06g0208100
chr06	5420001	5540000	Os06g0208151
chr06	5420001	5540000	Os06g0208200
chr06	5420001	5540000	Os06g0208300
chr06	5420001	5540000	Os06g0207000
chr06	6280001	6390000	Os06g0222100
chr06	6280001	6390000	Os06g0222400
chr06	6280001	6390000	Os06g0222800
chr06	6280001	6390000	Os06g0222900
chr06	6280001	6390000	Os06g0223200
chr06	6280001	6390000	Os06g0223300
chr06	6580001	6790000	Os06g0226950
chr06	6580001	6790000	Os06g0227200
chr06	6580001	6790000	Os06g0227250
chr06	6580001	6790000	Os06g0227300
chr06	6580001	6790000	Os06g0227500
chr06	6580001	6790000	Os06g0228350
chr06	6580001	6790000	Os06g0228500
chr06	6580001	6790000	Os06g0228666
chr06	6580001	6790000	Os06g0228732
chr06	6580001	6790000	Os06g0228800
chr06	6580001	6790000	Os06g0228825
chr06	6580001	6790000	Os06g0228900
chr06	6580001	6790000	Os06g0228950
chr06	6580001	6790000	Os06g0229000
chr06	6580001	6790000	Os06g0229066
chr06	6580001	6790000	Os06g0229400
chr06	6580001	6790000	Os06g0229900
chr06	6580001	6790000	Os06g0230000
chr06	6580001	6790000	Os06g0230100
chr06	6580001	6790000	Os06g0230201
chr06	6580001	6790000	Os06g0230301
chr06	6580001	6790000	Os06g0230801
chr06	6580001	6790000	Os06g0231050
chr06	6580001	6790000	Os06g0228200
chr06	6580001	6790000	Os06g0229200
chr06	6580001	6790000	Os06g0229300
chr06	6580001	6790000	Os06g0229800
chr06	6580001	6790000	Os06g0230400
chr06	6580001	6790000	Os06g0228600
chr06	7550001	7650000	Os06g0245600
chr06	7550001	7650000	Os06g0245700
chr06	7550001	7650000	Os06g0245800
chr06	7550001	7650000	Os06g0246000
chr06	7550001	7650000	Os06g0246200
chr06	7550001	7650000	Os06g0246400
chr06	7550001	7650000	Os06g0246500
chr06	7550001	7650000	Os06g0246600
chr06	7550001	7650000	Os06g0247000
chr06	7550001	7650000	Os06g0247101
chr06	7550001	7650000	Os06g0247150
chr06	7550001	7650000	Os06g0247200
chr06	7550001	7650000	Os06g0245900
chr06	7550001	7650000	Os06g0247500
chr06	7550001	7650000	Os06g0247651
chr06	8160001	8260000	Os06g0256600
chr06	8160001	8260000	Os06g0256800
chr06	8160001	8260000	Os06g0256900
chr06	8160001	8260000	Os06g0257050
chr06	8160001	8260000	Os06g0257200
chr06	8160001	8260000	Os06g0257450
chr06	8160001	8260000	Os06g0257600
chr06	8160001	8260000	Os06g0258000
chr06	8690001	8790000	Os06g0263801
chr06	8690001	8790000	Os06g0264200
chr06	8690001	8790000	Os06g0264300
chr06	8690001	8790000	Os06g0264366
chr06	8690001	8790000	Os06g0264432
chr06	8690001	8790000	Os06g0264500
chr06	8690001	8790000	Os06g0264650
chr06	8690001	8790000	Os06g0264700
chr06	8690001	8790000	Os06g0264750
chr06	8690001	8790000	Os06g0264800
chr06	8690001	8790000	Os06g0264900
chr06	8690001	8790000	Os06g0265100
chr06	8690001	8790000	Os06g0265400
chr06	8690001	8790000	Os06g0265000
chr06	10930001	11040000	Os06g0296100
chr06	10930001	11040000	Os06g0296450
chr06	10930001	11040000	Os06g0296700
chr06	10930001	11040000	Os06g0296750
chr06	10930001	11040000	Os06g0296900
chr06	10930001	11040000	Os06g0296967
chr06	10930001	11040000	Os06g0297300
chr06	10930001	11040000	Os06g0297350
chr06	10930001	11040000	Os06g0297600
chr06	10930001	11040000	Os06g0297400
chr06	10930001	11040000	Os06g0297500
chr06	11740001	11840000	Os06g0309200
chr06	11740001	11840000	Os06g0309400
chr06	11740001	11840000	Os06g0309550
chr06	11740001	11840000	Os06g0310200
chr06	11740001	11840000	Os06g0310350
chr06	12350001	12450000	Os06g0318800
chr06	12350001	12450000	Os06g0318900
chr06	12350001	12450000	Os06g0319133
chr06	12350001	12450000	Os06g0319366
chr06	12350001	12450000	Os06g0319540
chr06	12350001	12450000	Os06g0319600
chr06	12350001	12450000	Os06g0319700
chr06	12350001	12450000	Os06g0319800
chr06	12350001	12450000	Os06g0319850
chr06	12350001	12450000	Os06g0320000
chr06	12350001	12450000	Os06g0320200
chr06	12350001	12450000	Os06g0320300
chr06	12350001	12450000	Os06g0318650
chr06	12350001	12450000	Os06g0318700
chr06	12350001	12450000	Os06g0320100
chr06	16720001	16820000	Os06g0488050
chr06	16720001	16820000	Os06g0488125
chr06	16720001	16820000	Os06g0488600
chr06	16720001	16820000	Os06g0487900
chr06	16720001	16820000	Os06g0488200
chr06	19090001	19190000	Os06g0520733
chr06	19090001	19190000	Os06g0521000
chr06	19090001	19190000	Os06g0520600
chr06	21430001	21530000	Os06g0560400
chr06	21430001	21530000	Os06g0560700
chr06	21430001	21530000	Os06g0561050
chr06	21430001	21530000	Os06g0561100
chr06	21430001	21530000	Os06g0561501
chr06	21430001	21530000	Os06g0561000
chr06	21430001	21530000	Os06g0561200
chr06	22700001	22800000	Os06g0581300
chr06	22700001	22800000	Os06g0581500
chr06	22700001	22800000	Os06g0581701
chr06	22700001	22800000	Os06g0582400
chr06	22700001	22800000	Os06g0582600
chr06	22700001	22800000	Os06g0583400
chr06	22700001	22800000	Os06g0583501
chr06	26920001	27020000	Os06g0656300
chr06	26920001	27020000	Os06g0656400
chr06	26920001	27020000	Os06g0656500
chr06	26920001	27020000	Os06g0656566
chr06	26920001	27020000	Os06g0656700
chr06	26920001	27020000	Os06g0656725
chr06	26920001	27020000	Os06g0656800
chr07	2710001	2820000	Os07g0151650
chr07	2710001	2820000	Os07g0151700
chr07	2710001	2820000	Os07g0151800
chr07	2710001	2820000	Os07g0151900
chr07	2710001	2820000	Os07g0152101
chr07	2710001	2820000	Os07g0152200
chr07	2710001	2820000	Os07g0152500
chr07	2710001	2820000	Os07g0152700
chr07	2710001	2820000	Os07g0152800
chr07	2710001	2820000	Os07g0152900
chr07	2710001	2820000	Os07g0152950
chr07	2710001	2820000	Os07g0153000
chr07	2710001	2820000	Os07g0153150
chr07	2710001	2820000	Os07g0153300
chr07	2710001	2820000	Os07g0152301
chr07	2710001	2820000	Os07g0152000
chr07	2820001	2920000	Os07g0153300
chr07	2820001	2920000	Os07g0153400
chr07	2820001	2920000	Os07g0153600
chr07	2820001	2920000	Os07g0154100
chr07	2820001	2920000	Os07g0154201
chr07	2820001	2920000	Os07g0154300
chr07	2820001	2920000	Os07g0154400
chr07	2930001	3030000	Os07g0154800
chr07	2930001	3030000	Os07g0154900
chr07	2930001	3030000	Os07g0155100
chr07	2930001	3030000	Os07g0155600
chr07	2930001	3030000	Os07g0156200
chr07	2930001	3030000	Os07g0156467
chr07	2930001	3030000	Os07g0156732
chr07	2930001	3030000	Os07g0155200
chr07	3030001	3130000	Os07g0156910
chr07	3030001	3130000	Os07g0157000
chr07	3030001	3130000	Os07g0157401
chr07	3030001	3130000	Os07g0157700
chr07	3030001	3130000	Os07g0158000
chr07	3030001	3130000	Os07g0158100
chr07	3030001	3130000	Os07g0158200
chr07	3030001	3130000	Os07g0158300
chr07	3030001	3130000	Os07g0158400
chr07	3030001	3130000	Os07g0157600
chr07	3030001	3130000	Os07g0157900
chr07	3030001	3130000	Os07g0158500
chr07	3680001	3780000	Os07g0169100
chr07	3680001	3780000	Os07g0169300
chr07	3680001	3780000	Os07g0169500
chr07	3680001	3780000	Os07g0169600
chr07	3680001	3780000	Os07g0169800
chr07	3680001	3780000	Os07g0170000
chr07	3680001	3780000	Os07g0170016
chr07	3680001	3780000	Os07g0170049
chr07	3680001	3780000	Os07g0170200
chr07	3680001	3780000	Os07g0170300
chr07	3680001	3780000	Os07g0170400
chr07	3680001	3780000	Os07g0170500
chr07	3680001	3780000	Os07g0170800
chr07	3680001	3780000	Os07g0170900
chr07	3680001	3780000	Os07g0171100
chr07	3680001	3780000	Os07g0171200
chr07	3680001	3780000	Os07g0171300
chr07	3680001	3780000	Os07g0171350
chr07	3680001	3780000	Os07g0169700
chr07	3680001	3780000	Os07g0170100
chr07	3980001	4140000	Os07g0175600
chr07	3980001	4140000	Os07g0175700
chr07	3980001	4140000	Os07g0175750
chr07	3980001	4140000	Os07g0175801
chr07	3980001	4140000	Os07g0175900
chr07	3980001	4140000	Os07g0176200
chr07	3980001	4140000	Os07g0176300
chr07	3980001	4140000	Os07g0176401
chr07	3980001	4140000	Os07g0176600
chr07	3980001	4140000	Os07g0176900
chr07	3980001	4140000	Os07g0176966
chr07	3980001	4140000	Os07g0177000
chr07	3980001	4140000	Os07g0177150
chr07	3980001	4140000	Os07g0177200
chr07	3980001	4140000	Os07g0177300
chr07	3980001	4140000	Os07g0178100
chr07	3980001	4140000	Os07g0178600
chr07	3980001	4140000	Os07g0176400
chr07	3980001	4140000	Os07g0176500
chr07	3980001	4140000	Os07g0177100
chr07	6520001	6620000	Os07g0218600
chr07	6520001	6620000	Os07g0218700
chr07	6520001	6620000	Os07g0218766
chr07	6520001	6620000	Os07g0218832
chr07	6520001	6620000	Os07g0219250
chr07	6520001	6620000	Os07g0219300
chr07	6520001	6620000	Os07g0219400
chr07	6520001	6620000	Os07g0218200
chr07	7650001	7750000	Os07g0237700
chr07	7650001	7750000	Os07g0237900
chr07	7650001	7750000	Os07g0238500
chr07	7650001	7750000	Os07g0238600
chr07	7650001	7750000	Os07g0238800
chr07	7650001	7750000	Os07g0239000
chr07	7650001	7750000	Os07g0239200
chr07	7650001	7750000	Os07g0239400
chr07	7650001	7750000	Os07g0238700
chr07	7650001	7750000	Os07g0239500
chr07	9830001	9960000	Os07g0269800
chr07	9830001	9960000	Os07g0269450
chr07	13160001	13260000	Os07g0416600
chr07	13160001	13260000	Os07g0416700
chr07	13160001	13260000	Os07g0416750
chr07	13160001	13260000	Os07g0416900
chr07	13160001	13260000	Os07g0417200
chr07	13160001	13260000	Os07g0417400
chr07	13160001	13260000	Os07g0417600
chr07	13160001	13260000	Os07g0417683
chr07	15770001	15870000	Os07g0456033
chr07	15770001	15870000	Os07g0456400
chr07	15770001	15870000	Os07g0455100
chr07	17920001	18020000	Os07g0486700
chr07	17920001	18020000	Os07g0487000
chr07	17920001	18020000	Os07g0487099
chr07	17920001	18020000	Os07g0487198
chr07	17920001	18020000	Os07g0487300
chr07	22430001	22530000	Os07g0562051
chr07	22430001	22530000	Os07g0562400
chr07	22430001	22530000	Os07g0562700
chr07	22430001	22530000	Os07g0562900
chr07	22430001	22530000	Os07g0562950
chr07	22430001	22530000	Os07g0563000
chr07	22430001	22530000	Os07g0562800
chr07	23180001	23280000	Os07g0573400
chr07	23180001	23280000	Os07g0573450
chr07	23180001	23280000	Os07g0573500
chr07	23180001	23280000	Os07g0573600
chr07	23180001	23280000	Os07g0573700
chr07	23180001	23280000	Os07g0573900
chr07	23180001	23280000	Os07g0574100
chr07	23180001	23280000	Os07g0574150
chr07	23180001	23280000	Os07g0574200
chr07	23180001	23280000	Os07g0574300
chr07	23180001	23280000	Os07g0574400
chr07	23180001	23280000	Os07g0574500
chr07	23180001	23280000	Os07g0574600
chr07	23180001	23280000	Os07g0574800
chr07	23180001	23280000	Os07g0574850
chr07	23180001	23280000	Os07g0574900
chr07	23180001	23280000	Os07g0575000
chr07	23180001	23280000	Os07g0575366
chr07	23180001	23280000	Os07g0575500
chr07	23180001	23280000	Os07g0575550
chr07	23180001	23280000	Os07g0575600
chr07	23180001	23280000	Os07g0575100
chr07	23180001	23280000	Os07g0573800
chr07	25410001	25510000	Os07g0616600
chr07	25410001	25510000	Os07g0616800
chr07	25410001	25510000	Os07g0616850
chr07	25410001	25510000	Os07g0616900
chr07	25410001	25510000	Os07g0617000
chr07	25410001	25510000	Os07g0617100
chr07	25410001	25510000	Os07g0617500
chr07	25410001	25510000	Os07g0617600
chr07	25410001	25510000	Os07g0617700
chr07	25410001	25510000	Os07g0617901
chr07	25410001	25510000	Os07g0618000
chr07	25410001	25510000	Os07g0616500
chr07	25410001	25510000	Os07g0617800
chr07	25410001	25510000	Os07g0616750
chr07	27160001	27260000	Os07g0649800
chr07	27160001	27260000	Os07g0650000
chr07	27160001	27260000	Os07g0650100
chr07	27160001	27260000	Os07g0650200
chr07	27160001	27260000	Os07g0650300
chr07	27160001	27260000	Os07g0650375
chr07	27160001	27260000	Os07g0650451
chr07	27160001	27260000	Os07g0650600
chr07	27160001	27260000	Os07g0652900
chr07	28180001	28340000	Os07g0667300
chr07	28180001	28340000	Os07g0667350
chr07	28180001	28340000	Os07g0667400
chr07	28180001	28340000	Os07g0667800
chr07	28180001	28340000	Os07g0667900
chr07	28180001	28340000	Os07g0668000
chr07	28180001	28340000	Os07g0668200
chr07	28180001	28340000	Os07g0668251
chr07	28180001	28340000	Os07g0668300
chr07	28180001	28340000	Os07g0668600
chr07	28180001	28340000	Os07g0668700
chr07	28180001	28340000	Os07g0668800
chr07	28180001	28340000	Os07g0668900
chr07	28180001	28340000	Os07g0669000
chr07	28180001	28340000	Os07g0669100
chr07	28180001	28340000	Os07g0669401
chr07	28180001	28340000	Os07g0669500
chr07	28180001	28340000	Os07g0669650
chr07	28180001	28340000	Os07g0669675
chr07	28180001	28340000	Os07g0669700
chr07	28180001	28340000	Os07g0669750
chr07	28180001	28340000	Os07g0670000
chr07	28180001	28340000	Os07g0670100
chr07	28180001	28340000	Os07g0670200
chr07	28180001	28340000	Os07g0668100
chr07	28180001	28340000	Os07g0668500
chr07	28180001	28340000	Os07g0669200
chr07	28180001	28340000	Os07g0669800
chr07	28180001	28340000	Os07g0667100
chr07	28180001	28340000	Os07g0669600
chr08	2470001	2570000	Os08g0144100
chr08	2470001	2570000	Os08g0144400
chr08	3710001	3810000	Os08g0163100
chr08	3710001	3810000	Os08g0163200
chr08	3710001	3810000	Os08g0163300
chr08	3710001	3810000	Os08g0163500
chr08	3710001	3810000	Os08g0163600
chr08	3710001	3810000	Os08g0163700
chr08	3710001	3810000	Os08g0163800
chr08	3710001	3810000	Os08g0163850
chr08	3710001	3810000	Os08g0163900
chr08	3710001	3810000	Os08g0164000
chr08	3710001	3810000	Os08g0164100
chr08	3710001	3810000	Os08g0164300
chr08	3710001	3810000	Os08g0163400
chr08	9500001	9600000	Os08g0256000
[truncated: 658 more rows]

## Sheet: Supplementary Table 5
Supplementary Table 5 Selective sweep loci identified in black rice vs. white rice
chr	start	end	gene
chr01	1150001	1280000	Os01g0120400
chr01	1150001	1280000	Os01g0120600
chr01	1150001	1280000	Os01g0120700
chr01	1150001	1280000	Os01g0120800
chr01	1150001	1280000	Os01g0121000
chr01	1150001	1280000	Os01g0121100
chr01	1150001	1280000	Os01g0121200
chr01	1150001	1280000	Os01g0121300
chr01	1150001	1280000	Os01g0121400
chr01	1150001	1280000	Os01g0121500
chr01	1150001	1280000	Os01g0121600
chr01	1150001	1280000	Os01g0121800
chr01	1150001	1280000	Os01g0121900
chr01	1150001	1280000	Os01g0121950
chr01	1150001	1280000	Os01g0122000
chr01	1150001	1280000	Os01g0122200
chr01	1150001	1280000	Os01g0122367
chr01	1150001	1280000	Os01g0122534
chr01	1150001	1280000	Os01g0122701
chr01	1150001	1280000	Os01g0120300
chr01	1150001	1280000	Os01g0120500
chr01	1150001	1280000	Os01g0121700
chr01	1430001	1530000	Os01g0126000
chr01	1430001	1530000	Os01g0126100
chr01	1430001	1530000	Os01g0126401
chr01	1430001	1530000	Os01g0126600
chr01	1430001	1530000	Os01g0126900
chr01	1430001	1530000	Os01g0127100
chr01	1430001	1530000	Os01g0127200
chr01	1430001	1530000	Os01g0127400
chr01	1430001	1530000	Os01g0127450
chr01	1430001	1530000	Os01g0127500
chr01	1430001	1530000	Os01g0127600
chr01	1430001	1530000	Os01g0127700
chr01	1430001	1530000	Os01g0127000
chr01	1430001	1530000	Os01g0127300
chr01	1430001	1530000	Os01g0126200
chr01	3390001	3490000	Os01g0165800
chr01	3390001	3490000	Os01g0166100
chr01	3390001	3490000	Os01g0166200
chr01	3390001	3490000	Os01g0166300
chr01	3390001	3490000	Os01g0166500
chr01	3390001	3490000	Os01g0166800
chr01	3390001	3490000	Os01g0167100
chr01	3390001	3490000	Os01g0167400
chr01	3390001	3490000	Os01g0167500
chr01	3390001	3490000	Os01g0167600
chr01	3390001	3490000	Os01g0167750
chr01	3390001	3490000	Os01g0167800
chr01	3390001	3490000	Os01g0167900
chr01	3390001	3490000	Os01g0168000
chr01	3390001	3490000	Os01g0168100
chr01	3390001	3490000	Os01g0166700
chr01	3390001	3490000	Os01g0167700
chr01	3390001	3490000	Os01g0168200
chr01	3390001	3490000	Os01g0166400
chr01	5520001	5620000	Os01g0201250
chr01	5520001	5620000	Os01g0201275
chr01	5520001	5620000	Os01g0201300
chr01	5520001	5620000	Os01g0201400
chr01	5520001	5620000	Os01g0201500
chr01	5520001	5620000	Os01g0201600
chr01	5520001	5620000	Os01g0201700
chr01	5520001	5620000	Os01g0201800
chr01	5520001	5620000	Os01g0201900
chr01	5520001	5620000	Os01g0201750
chr01	5520001	5620000	Os01g0201850
chr01	6560001	6660000	Os01g0220100
chr01	6560001	6660000	Os01g0220150
chr01	6560001	6660000	Os01g0220200
chr01	6560001	6660000	Os01g0220400
chr01	6560001	6660000	Os01g0220500
chr01	6560001	6660000	Os01g0220700
chr01	6560001	6660000	Os01g0220801
chr01	6560001	6660000	Os01g0221000
chr01	6560001	6660000	Os01g0221100
chr01	6560001	6660000	Os01g0221300
chr01	6560001	6660000	Os01g0221400
chr01	6560001	6660000	Os01g0221500
chr01	6560001	6660000	Os01g0221600
chr01	6560001	6660000	Os01g0220300
chr01	6560001	6660000	Os01g0220900
chr01	8010001	8160000	Os01g0245532
chr01	8010001	8160000	Os01g0245600
chr01	8010001	8160000	Os01g0245700
chr01	8010001	8160000	Os01g0245901
chr01	8010001	8160000	Os01g0246100
chr01	8010001	8160000	Os01g0246400
chr01	8010001	8160000	Os01g0246500
chr01	8010001	8160000	Os01g0246601
chr01	8010001	8160000	Os01g0246700
chr01	8010001	8160000	Os01g0247550
chr01	8010001	8160000	Os01g0247600
chr01	8010001	8160000	Os01g0247700
chr01	8010001	8160000	Os01g0247900
chr01	8010001	8160000	Os01g0248000
chr01	8010001	8160000	Os01g0248350
chr01	8010001	8160000	Os01g0246200
chr01	8010001	8160000	Os01g0247500
chr01	8390001	8500000	Os01g0253500
chr01	8390001	8500000	Os01g0253600
chr01	8390001	8500000	Os01g0253800
chr01	8390001	8500000	Os01g0254000
chr01	8390001	8500000	Os01g0254200
chr01	8390001	8500000	Os01g0254300
chr01	8390001	8500000	Os01g0254350
chr01	8390001	8500000	Os01g0254400
chr01	8390001	8500000	Os01g0254800
chr01	8390001	8500000	Os01g0254850
chr01	8390001	8500000	Os01g0254900
chr01	8390001	8500000	Os01g0254950
chr01	8390001	8500000	Os01g0255100
chr01	8390001	8500000	Os01g0253900
chr01	8390001	8500000	Os01g0254100
chr01	8390001	8500000	Os01g0255000
chr01	8500001	8600000	Os01g0255700
chr01	8500001	8600000	Os01g0256400
chr01	8500001	8600000	Os01g0256500
chr01	8500001	8600000	Os01g0256600
chr01	8500001	8600000	Os01g0256900
chr01	8500001	8600000	Os01g0257100
chr01	8500001	8600000	Os01g0257300
chr01	8500001	8600000	Os01g0257400
chr01	8500001	8600000	Os01g0256300
chr01	8500001	8600000	Os01g0256800
chr01	10630001	10730000	Os01g0292700
chr01	10630001	10730000	Os01g0292900
chr01	10630001	10730000	Os01g0293000
chr01	10630001	10730000	Os01g0293200
chr01	10630001	10730000	Os01g0293501
chr01	10630001	10730000	Os01g0293900
chr01	10630001	10730000	Os01g0294500
chr01	10630001	10730000	Os01g0293100
chr01	10630001	10730000	Os01g0293800
chr01	17170001	17270000	Os01g0498802
chr01	17170001	17270000	Os01g0499300
chr01	17170001	17270000	Os01g0500100
chr01	17170001	17270000	Os01g0500400
chr01	17170001	17270000	Os01g0500500
chr01	17510001	17610000	Os01g0504500
chr01	17510001	17610000	Os01g0505500
chr01	17510001	17610000	Os01g0505600
chr01	17510001	17610000	Os01g0505700
chr01	17510001	17610000	Os01g0505866
chr01	17510001	17610000	Os01g0506100
chr01	17510001	17610000	Os01g0504950
chr01	17510001	17610000	Os01g0505400
chr01	20100001	20200000	Os01g0543600
chr01	20100001	20200000	Os01g0543800
chr01	20100001	20200000	Os01g0544200
chr01	20100001	20200000	Os01g0544325
chr01	20100001	20200000	Os01g0544450
chr01	20100001	20200000	Os01g0544700
chr01	20100001	20200000	Os01g0543400
chr01	20340001	20440000	Os01g0547133
chr01	20340001	20440000	Os01g0547200
chr01	20340001	20440000	Os01g0547600
chr01	20340001	20440000	Os01g0547500
chr01	20340001	20440000	Os01g0548000
chr01	21010001	21150000	Os01g0556650
chr01	21010001	21150000	Os01g0556700
chr01	21010001	21150000	Os01g0556800
chr01	21010001	21150000	Os01g0557100
chr01	21010001	21150000	Os01g0557200
chr01	21010001	21150000	Os01g0557500
chr01	21010001	21150000	Os01g0557550
chr01	21010001	21150000	Os01g0558100
chr01	21010001	21150000	Os01g0558300
chr01	21010001	21150000	Os01g0558500
chr01	21010001	21150000	Os01g0558600
chr01	21010001	21150000	Os01g0557400
chr01	21010001	21150000	Os01g0558200
chr01	24510001	24610000	Os01g0617600
chr01	24510001	24610000	Os01g0617650
chr01	24510001	24610000	Os01g0617800
chr01	24510001	24610000	Os01g0617900
chr01	24510001	24610000	Os01g0617950
chr01	24510001	24610000	Os01g0618100
chr01	24510001	24610000	Os01g0618200
chr01	24510001	24610000	Os01g0618300
chr01	24510001	24610000	Os01g0618400
chr01	24510001	24610000	Os01g0618450
chr01	24510001	24610000	Os01g0618500
chr01	24510001	24610000	Os01g0618601
chr01	24510001	24610000	Os01g0617500
chr01	24510001	24610000	Os01g0617700
chr01	24510001	24610000	Os01g0618000
chr01	25980001	26080000	Os01g0645400
chr01	25980001	26080000	Os01g0645650
chr01	25980001	26080000	Os01g0646000
chr01	25980001	26080000	Os01g0646300
chr01	25980001	26080000	Os01g0646400
chr01	25980001	26080000	Os01g0646700
chr01	25980001	26080000	Os01g0647000
chr01	25980001	26080000	Os01g0647100
chr01	25980001	26080000	Os01g0647150
chr01	25980001	26080000	Os01g0645900
chr01	25980001	26080000	Os01g0646800
chr01	28460001	28560000	Os01g0689600
chr01	28460001	28560000	Os01g0689800
chr01	28460001	28560000	Os01g0689975
chr01	28460001	28560000	Os01g0690200
chr01	28460001	28560000	Os01g0690600
chr01	28460001	28560000	Os01g0690900
chr01	28460001	28560000	Os01g0691000
chr01	28460001	28560000	Os01g0691050
chr01	28460001	28560000	Os01g0691100
chr01	28460001	28560000	Os01g0691200
chr01	28460001	28560000	Os01g0691300
chr01	28460001	28560000	Os01g0691500
chr01	28460001	28560000	Os01g0691600
chr01	28460001	28560000	Os01g0689900
chr01	28460001	28560000	Os01g0690333
chr01	28460001	28560000	Os01g0690800
chr01	28460001	28560000	Os01g0691400
chr01	28460001	28560000	Os01g0691700
chr01	32480001	32580000	Os01g0770200
chr01	32480001	32580000	Os01g0770400
chr01	32480001	32580000	Os01g0770500
chr01	32480001	32580000	Os01g0770700
chr01	32480001	32580000	Os01g0770800
chr01	32480001	32580000	Os01g0771000
chr01	32480001	32580000	Os01g0771100
chr01	32480001	32580000	Os01g0771200
chr01	32480001	32580000	Os01g0771300
chr01	32480001	32580000	Os01g0770100
chr01	32480001	32580000	Os01g0771350
chr01	32480001	32580000	Os01g0771400
chr01	32930001	33030000	Os01g0777900
chr01	32930001	33030000	Os01g0778100
chr01	32930001	33030000	Os01g0778400
chr01	32930001	33030000	Os01g0778700
chr01	32930001	33030000	Os01g0778800
chr01	32930001	33030000	Os01g0778900
chr01	32930001	33030000	Os01g0779100
chr01	32930001	33030000	Os01g0779201
chr01	32930001	33030000	Os01g0779400
chr01	32930001	33030000	Os01g0777800
chr01	32930001	33030000	Os01g0778500
chr01	32930001	33030000	Os01g0779300
chr01	32930001	33030000	Os01g0779800
chr01	34030001	34130000	Os01g0803200
chr01	34030001	34130000	Os01g0803300
chr01	34030001	34130000	Os01g0803800
chr01	34030001	34130000	Os01g0803900
chr01	34030001	34130000	Os01g0804200
chr01	34030001	34130000	Os01g0804150
chr01	34030001	34130000	Os01g0804400
chr01	36520001	36620000	Os01g0849950
chr01	36520001	36620000	Os01g0850000
chr01	36520001	36620000	Os01g0850050
chr01	36520001	36620000	Os01g0850100
chr01	36520001	36620000	Os01g0850200
chr01	36520001	36620000	Os01g0850400
chr01	36520001	36620000	Os01g0850550
chr01	36980001	37080000	Os01g0856500
chr01	36980001	37080000	Os01g0856550
chr01	36980001	37080000	Os01g0856800
chr01	36980001	37080000	Os01g0856850
chr01	36980001	37080000	Os01g0856900
chr01	36980001	37080000	Os01g0857100
chr01	36980001	37080000	Os01g0857200
chr01	36980001	37080000	Os01g0857250
chr01	36980001	37080000	Os01g0857300
chr01	36980001	37080000	Os01g0857500
chr01	36980001	37080000	Os01g0857600
chr01	36980001	37080000	Os01g0857650
chr01	36980001	37080000	Os01g0857700
chr01	36980001	37080000	Os01g0857925
chr01	36980001	37080000	Os01g0857975
chr01	36980001	37080000	Os01g0856600
chr01	36980001	37080000	Os01g0857000
chr01	36980001	37080000	Os01g0857400
chr01	36980001	37080000	Os01g0857900
chr01	37490001	37590000	Os01g0865900
chr01	37490001	37590000	Os01g0866000
chr01	37490001	37590000	Os01g0866100
chr01	37490001	37590000	Os01g0866133
chr01	37490001	37590000	Os01g0866200
chr01	37490001	37590000	Os01g0866300
chr01	37490001	37590000	Os01g0866400
chr01	37490001	37590000	Os01g0866500
chr01	37490001	37590000	Os01g0866550
chr01	37490001	37590000	Os01g0866600
chr01	37490001	37590000	Os01g0866700
chr01	37490001	37590000	Os01g0866750
chr01	37490001	37590000	Os01g0866800
chr01	37490001	37590000	Os01g0867100
chr01	37490001	37590000	Os01g0867300
chr01	37490001	37590000	Os01g0867400
chr01	37490001	37590000	Os01g0867450
chr01	37490001	37590000	Os01g0867700
chr01	37490001	37590000	Os01g0867800
chr01	37490001	37590000	Os01g0867200
chr01	37490001	37590000	Os01g0867600
chr01	37490001	37590000	Os01g0867900
chr01	38140001	38240000	Os01g0878900
chr01	38140001	38240000	Os01g0879000
chr01	38140001	38240000	Os01g0879100
chr01	38140001	38240000	Os01g0879200
chr01	38140001	38240000	Os01g0879300
chr01	38140001	38240000	Os01g0879400
chr01	38140001	38240000	Os01g0879600
chr01	38140001	38240000	Os01g0880100
chr01	38140001	38240000	Os01g0880200
chr01	38140001	38240000	Os01g0880250
chr01	38140001	38240000	Os01g0880400
chr01	38140001	38240000	Os01g0880800
chr01	38140001	38240000	Os01g0880850
chr01	38140001	38240000	Os01g0880900
chr01	38140001	38240000	Os01g0881000
chr01	38140001	38240000	Os01g0879500
chr01	38140001	38240000	Os01g0880300
chr01	38140001	38240000	Os01g0880350
chr01	38140001	38240000	Os01g0881100
chr01	38140001	38240000	Os01g0878800
chr01	38810001	38910000	Os01g0892500
chr01	38810001	38910000	Os01g0892800
chr01	38810001	38910000	Os01g0893300
chr01	38810001	38910000	Os01g0893700
chr01	38810001	38910000	Os01g0894000
chr01	38810001	38910000	Os01g0894050
chr01	38810001	38910000	Os01g0894075
chr01	38810001	38910000	Os01g0894100
chr01	38810001	38910000	Os01g0894300
chr01	38810001	38910000	Os01g0894500
chr01	38810001	38910000	Os01g0894700
chr01	38810001	38910000	Os01g0895000
chr01	38810001	38910000	Os01g0892600
chr01	38810001	38910000	Os01g0893400
chr01	38810001	38910000	Os01g0894600
chr01	38940001	39040000	Os01g0896200
chr01	38940001	39040000	Os01g0896300
chr01	38940001	39040000	Os01g0896350
chr01	38940001	39040000	Os01g0896400
chr01	38940001	39040000	Os01g0896500
chr01	38940001	39040000	Os01g0896700
chr01	38940001	39040000	Os01g0896800
chr01	38940001	39040000	Os01g0897000
chr01	38940001	39040000	Os01g0897100
chr01	38940001	39040000	Os01g0897150
chr01	38940001	39040000	Os01g0897200
chr01	38940001	39040000	Os01g0897300
chr01	38940001	39040000	Os01g0897500
chr01	38940001	39040000	Os01g0897600
chr01	38940001	39040000	Os01g0897700
chr01	38940001	39040000	Os01g0897800
chr02	700001	800000	Os02g0113200
chr02	700001	800000	Os02g0113300
chr02	700001	800000	Os02g0113400
chr02	700001	800000	Os02g0113800
chr02	700001	800000	Os02g0113900
chr02	700001	800000	Os02g0114000
chr02	700001	800000	Os02g0114033
chr02	700001	800000	Os02g0114066
chr02	700001	800000	Os02g0114100
chr02	700001	800000	Os02g0114150
chr02	700001	800000	Os02g0114300
chr02	700001	800000	Os02g0114400
chr02	700001	800000	Os02g0114600
chr02	700001	800000	Os02g0114800
chr02	700001	800000	Os02g0114900
chr02	700001	800000	Os02g0114200
chr02	700001	800000	Os02g0114700
chr02	1080001	1390000	Os02g0120900
chr02	1080001	1390000	Os02g0121000
chr02	1080001	1390000	Os02g0121100
chr02	1080001	1390000	Os02g0121200
chr02	1080001	1390000	Os02g0121300
chr02	1080001	1390000	Os02g0121400
chr02	1080001	1390000	Os02g0121600
chr02	1080001	1390000	Os02g0121800
chr02	1080001	1390000	Os02g0121900
chr02	1080001	1390000	Os02g0122000
chr02	1080001	1390000	Os02g0122200
chr02	1080001	1390000	Os02g0122300
chr02	1080001	1390000	Os02g0122500
chr02	1080001	1390000	Os02g0122600
chr02	1080001	1390000	Os02g0122700
chr02	1080001	1390000	Os02g0122900
chr02	1080001	1390000	Os02g0123032
chr02	1080001	1390000	Os02g0123100
chr02	1080001	1390000	Os02g0123116
chr02	1080001	1390000	Os02g0123200
chr02	1080001	1390000	Os02g0123300
chr02	1080001	1390000	Os02g0123400
chr02	1080001	1390000	Os02g0123450
chr02	1080001	1390000	Os02g0123600
chr02	1080001	1390000	Os02g0123700
chr02	1080001	1390000	Os02g0123801
chr02	1080001	1390000	Os02g0124000
chr02	1080001	1390000	Os02g0124300
chr02	1080001	1390000	Os02g0124400
chr02	1080001	1390000	Os02g0124501
chr02	1080001	1390000	Os02g0124550
chr02	1080001	1390000	Os02g0124599
chr02	1080001	1390000	Os02g0124600
chr02	1080001	1390000	Os02g0124650
chr02	1080001	1390000	Os02g0124700
chr02	1080001	1390000	Os02g0124800
chr02	1080001	1390000	Os02g0124866
chr02	1080001	1390000	Os02g0125000
chr02	1080001	1390000	Os02g0125100
chr02	1080001	1390000	Os02g0125200
chr02	1080001	1390000	Os02g0125400
chr02	1080001	1390000	Os02g0125500
chr02	1080001	1390000	Os02g0125533
chr02	1080001	1390000	Os02g0125700
chr02	1080001	1390000	Os02g0125800
chr02	1080001	1390000	Os02g0126000
chr02	1080001	1390000	Os02g0126300
chr02	1080001	1390000	Os02g0120800
chr02	1080001	1390000	Os02g0120850
chr02	1080001	1390000	Os02g0121500
chr02	1080001	1390000	Os02g0121700
chr02	1080001	1390000	Os02g0121750
chr02	1080001	1390000	Os02g0122100
chr02	1080001	1390000	Os02g0122800
chr02	1080001	1390000	Os02g0123500
chr02	1080001	1390000	Os02g0125300
chr02	1080001	1390000	Os02g0125350
chr02	1080001	1390000	Os02g0125566
chr02	1080001	1390000	Os02g0125600
chr02	1080001	1390000	Os02g0126200
chr02	1080001	1390000	Os02g0126400
chr02	1080001	1390000	Os02g0122400
chr02	1430001	1530000	Os02g0127500
chr02	1430001	1530000	Os02g0127600
chr02	1430001	1530000	Os02g0127700
chr02	1430001	1530000	Os02g0127800
chr02	1430001	1530000	Os02g0127900
chr02	1430001	1530000	Os02g0128000
chr02	1430001	1530000	Os02g0128100
chr02	1430001	1530000	Os02g0128300
chr02	1430001	1530000	Os02g0128500
chr02	1430001	1530000	Os02g0128501
chr02	1430001	1530000	Os02g0128600
chr02	1430001	1530000	Os02g0128800
chr02	1430001	1530000	Os02g0128200
chr02	1430001	1530000	Os02g0128400
chr02	1430001	1530000	Os02g0129000
chr02	1640001	1740000	Os02g0131400
chr02	1640001	1740000	Os02g0131500
chr02	1640001	1740000	Os02g0131600
chr02	1640001	1740000	Os02g0131800
chr02	1640001	1740000	Os02g0131850
chr02	1640001	1740000	Os02g0132200
chr02	1640001	1740000	Os02g0132500
chr02	1640001	1740000	Os02g0132600
chr02	1640001	1740000	Os02g0131300
chr02	1640001	1740000	Os02g0131700
chr02	1640001	1740000	Os02g0132100
chr02	1640001	1740000	Os02g0132300
chr02	1640001	1740000	Os02g0132950
chr02	1640001	1740000	Os02g0133000
chr02	1850001	1950000	Os02g0135250
chr02	1850001	1950000	Os02g0135300
chr02	1850001	1950000	Os02g0135500
chr02	1850001	1950000	Os02g0135600
chr02	1850001	1950000	Os02g0135800
chr02	1850001	1950000	Os02g0135850
chr02	1850001	1950000	Os02g0135900
chr02	1850001	1950000	Os02g0135950
chr02	1850001	1950000	Os02g0136000
chr02	1850001	1950000	Os02g0136150
chr02	1850001	1950000	Os02g0136400
chr02	1850001	1950000	Os02g0136800
chr02	1850001	1950000	Os02g0136850
chr02	1850001	1950000	Os02g0135200
chr02	1850001	1950000	Os02g0135700
chr02	3480001	3580000	Os02g0165000
chr02	3480001	3580000	Os02g0165200
chr02	3480001	3580000	Os02g0165500
chr02	3480001	3580000	Os02g0165800
chr02	3480001	3580000	Os02g0166200
chr02	3480001	3580000	Os02g0166501
chr02	3480001	3580000	Os02g0164900
chr02	3480001	3580000	Os02g0165100
chr02	3610001	3710000	Os02g0167100
chr02	3610001	3710000	Os02g0167200
chr02	3610001	3710000	Os02g0167400
chr02	3610001	3710000	Os02g0167500
chr02	3610001	3710000	Os02g0167600
chr02	3610001	3710000	Os02g0167700
chr02	3610001	3710000	Os02g0167850
chr02	3610001	3710000	Os02g0168000
chr02	3610001	3710000	Os02g0168100
chr02	3610001	3710000	Os02g0168200
chr02	3610001	3710000	Os02g0168250
chr02	3610001	3710000	Os02g0168300
chr02	3610001	3710000	Os02g0168400
chr02	3610001	3710000	Os02g0168500
chr02	3610001	3710000	Os02g0168550
chr02	3610001	3710000	Os02g0168600
chr02	3610001	3710000	Os02g0167300
chr02	3610001	3710000	Os02g0167366
chr02	6420001	6520000	Os02g0214633
chr02	6420001	6520000	Os02g0214766
chr02	6420001	6520000	Os02g0214900
chr02	6420001	6520000	Os02g0215050
chr02	6420001	6520000	Os02g0215100
chr02	6420001	6520000	Os02g0215200
chr02	6420001	6520000	Os02g0215300
chr02	6420001	6520000	Os02g0215600
chr02	6420001	6520000	Os02g0215650
chr02	6420001	6520000	Os02g0215700
chr02	6420001	6520000	Os02g0215801
chr02	6420001	6520000	Os02g0215900
chr02	6420001	6520000	Os02g0215950
chr02	6420001	6520000	Os02g0216000
chr02	6420001	6520000	Os02g0216100
chr02	6420001	6520000	Os02g0216150
chr02	6420001	6520000	Os02g0216200
chr02	6420001	6520000	Os02g0216250
chr02	6420001	6520000	Os02g0216400
chr02	6420001	6520000	Os02g0215000
chr02	6420001	6520000	Os02g0215400
chr02	6420001	6520000	Os02g0215500
chr02	6420001	6520000	Os02g0216300
chr02	9140001	9250000	Os02g0261400
chr02	9140001	9250000	Os02g0261800
chr02	9140001	9250000	Os02g0262600
chr02	9760001	9860000	Os02g0271600
chr02	9760001	9860000	Os02g0271900
chr02	9760001	9860000	Os02g0270900
chr02	9760001	9860000	Os02g0271000
chr02	11970001	12070000	Os02g0306250
chr02	11970001	12070000	Os02g0306401
chr02	11970001	12070000	Os02g0306600
chr02	11970001	12070000	Os02g0306801
chr02	11970001	12070000	Os02g0306900
chr02	11970001	12070000	Os02g0307050
chr02	11970001	12070000	Os02g0307200
chr02	11970001	12070000	Os02g0307400
chr02	11970001	12070000	Os02g0306100
chr02	11970001	12070000	Os02g0306550
chr02	11970001	12070000	Os02g0307000
chr02	11970001	12070000	Os02g0307075
chr02	11970001	12070000	Os02g0307300
chr02	12590001	12690000	Os02g0317300
chr02	12590001	12690000	Os02g0317400
chr02	12590001	12690000	Os02g0317600
chr02	12590001	12690000	Os02g0317700
chr02	12590001	12690000	Os02g0318100
chr02	12590001	12690000	Os02g0318200
chr02	12590001	12690000	Os02g0318400
chr02	12590001	12690000	Os02g0318500
chr02	12590001	12690000	Os02g0318600
chr02	12590001	12690000	Os02g0317500
chr02	12590001	12690000	Os02g0317800
chr02	12590001	12690000	Os02g0318450
chr02	14360001	14460000	Os02g0445700
chr02	14360001	14460000	Os02g0446100
chr02	16220001	16320000	Os02g0475101
chr02	16220001	16320000	Os02g0475300
chr02	16220001	16320000	Os02g0475400
chr02	16220001	16320000	Os02g0475500
chr02	18830001	18930000	Os02g0518100
chr02	18830001	18930000	Os02g0518550
chr02	18830001	18930000	Os02g0518600
chr02	18830001	18930000	Os02g0518800
chr02	18830001	18930000	Os02g0518950
chr02	18830001	18930000	Os02g0519401
chr02	18830001	18930000	Os02g0519700
chr02	18830001	18930000	Os02g0519900
chr02	18830001	18930000	Os02g0519950
chr02	18830001	18930000	Os02g0518400
chr02	18830001	18930000	Os02g0518500
chr02	18830001	18930000	Os02g0519300
chr02	18830001	18930000	Os02g0520000
chr02	18830001	18930000	Os02g0519100
chr02	21100001	21200000	Os02g0557300
chr02	21100001	21200000	Os02g0557500
chr02	21100001	21200000	Os02g0557700
chr02	21100001	21200000	Os02g0557800
chr02	21100001	21200000	Os02g0558300
chr02	21100001	21200000	Os02g0558500
chr02	21100001	21200000	Os02g0558600
chr02	21100001	21200000	Os02g0557600
chr02	21100001	21200000	Os02g0558100
chr02	21100001	21200000	Os02g0558200
chr02	21100001	21200000	Os02g0558700
chr02	21100001	21200000	Os02g0557200
chr02	21100001	21200000	Os02g0557250
chr02	22870001	23000000	Os02g0591600
chr02	22870001	23000000	Os02g0591700
chr02	22870001	23000000	Os02g0591800
chr02	22870001	23000000	Os02g0591900
chr02	22870001	23000000	Os02g0592200
chr02	22870001	23000000	Os02g0592400
chr02	22870001	23000000	Os02g0592500
chr02	22870001	23000000	Os02g0592700
chr02	22870001	23000000	Os02g0592833
chr02	22870001	23000000	Os02g0593100
chr02	22870001	23000000	Os02g0593500
chr02	22870001	23000000	Os02g0593550
chr02	22870001	23000000	Os02g0593600
chr02	22870001	23000000	Os02g0593900
chr02	22870001	23000000	Os02g0591850
chr02	22870001	23000000	Os02g0592000
chr02	22870001	23000000	Os02g0592300
chr02	22870001	23000000	Os02g0593400
chr02	22870001	23000000	Os02g0593700
chr02	22870001	23000000	Os02g0592600
chr02	23270001	23370000	Os02g0598300
chr02	23270001	23370000	Os02g0598350
chr02	23270001	23370000	Os02g0598400
chr02	23270001	23370000	Os02g0598600
chr02	23270001	23370000	Os02g0598800
chr02	23270001	23370000	Os02g0598900
chr02	23270001	23370000	Os02g0598500
chr02	23270001	23370000	Os02g0599150
chr02	29800001	29900000	Os02g0717900
chr02	29800001	29900000	Os02g0718000
chr02	29800001	29900000	Os02g0718050
chr02	29800001	29900000	Os02g0718100
chr02	29800001	29900000	Os02g0718600
chr02	29800001	29900000	Os02g0718900
chr02	29800001	29900000	Os02g0718950
chr02	29800001	29900000	Os02g0719000
chr02	29800001	29900000	Os02g0719266
chr02	29800001	29900000	Os02g0719700
chr02	29800001	29900000	Os02g0719800
chr02	29800001	29900000	Os02g0720000
chr02	29800001	29900000	Os02g0720100
chr02	29800001	29900000	Os02g0720200
chr02	29800001	29900000	Os02g0720250
chr02	29800001	29900000	Os02g0720400
chr02	29800001	29900000	Os02g0720450
chr02	29800001	29900000	Os02g0720500
chr02	29800001	29900000	Os02g0720600
chr02	29800001	29900000	Os02g0719100
chr02	29800001	29900000	Os02g0719600
chr02	29800001	29900000	Os02g0720700
chr02	29800001	29900000	Os02g0720300
chr02	33240001	33340000	Os02g0784100
chr02	33240001	33340000	Os02g0784400
chr02	33240001	33340000	Os02g0784700
chr02	33240001	33340000	Os02g0784801
chr02	33240001	33340000	Os02g0784900
chr02	33240001	33340000	Os02g0785200
chr02	33240001	33340000	Os02g0783650
chr02	33240001	33340000	Os02g0783700
chr02	33240001	33340000	Os02g0785000
chr02	34330001	34430000	Os02g0804900
chr02	34330001	34430000	Os02g0804933
chr02	34330001	34430000	Os02g0805100
chr02	34330001	34430000	Os02g0805200
chr02	34330001	34430000	Os02g0805250
chr02	34330001	34430000	Os02g0805300
chr02	34330001	34430000	Os02g0805400
chr02	34330001	34430000	Os02g0805500
chr02	34330001	34430000	Os02g0805600
chr02	34330001	34430000	Os02g0805700
chr02	34330001	34430000	Os02g0805900
chr02	34330001	34430000	Os02g0806000
chr02	34330001	34430000	Os02g0806300
chr02	34330001	34430000	Os02g0806350
chr02	34330001	34430000	Os02g0806400
chr02	34330001	34430000	Os02g0806600
chr02	34330001	34430000	Os02g0805800
chr02	34330001	34430000	Os02g0806500
chr02	34330001	34430000	Os02g0805000
chr02	35730001	35830000	Os02g0830900
chr02	35730001	35830000	Os02g0831000
chr02	35730001	35830000	Os02g0831100
chr02	35730001	35830000	Os02g0831200
chr02	35730001	35830000	Os02g0831400
chr02	35730001	35830000	Os02g0831500
chr02	35730001	35830000	Os02g0831550
chr02	35730001	35830000	Os02g0831650
chr02	35730001	35830000	Os02g0831700
chr02	35730001	35830000	Os02g0831800
chr02	35730001	35830000	Os02g0831900
chr02	35730001	35830000	Os02g0832000
chr02	35730001	35830000	Os02g0832100
chr02	35730001	35830000	Os02g0832150
chr02	35730001	35830000	Os02g0832200
chr02	35730001	35830000	Os02g0832301
chr02	35730001	35830000	Os02g0832400
chr02	35730001	35830000	Os02g0832500
chr02	35730001	35830000	Os02g0832600
chr02	35730001	35830000	Os02g0832700
chr02	35730001	35830000	Os02g0832833
chr02	35730001	35830000	Os02g0832900
chr02	35730001	35830000	Os02g0833000
chr02	35730001	35830000	Os02g0833050
chr02	35730001	35830000	Os02g0833100
chr02	35730001	35830000	Os02g0831300
chr02	35730001	35830000	Os02g0831600
chr02	35730001	35830000	Os02g0832800
chr03	9580001	9820000	Os03g0280700
chr03	9580001	9820000	Os03g0280750
chr03	9580001	9820000	Os03g0281000
chr03	9580001	9820000	Os03g0281100
chr03	9580001	9820000	Os03g0281201
chr03	9580001	9820000	Os03g0281300
chr03	9580001	9820000	Os03g0281600
chr03	9580001	9820000	Os03g0281900
chr03	9580001	9820000	Os03g0282232
chr03	9580001	9820000	Os03g0282300
chr03	9580001	9820000	Os03g0282800
chr03	9580001	9820000	Os03g0282900
chr03	9580001	9820000	Os03g0283000
chr03	9580001	9820000	Os03g0283100
chr03	9580001	9820000	Os03g0283200
chr03	9580001	9820000	Os03g0283300
chr03	9580001	9820000	Os03g0283400
chr03	9580001	9820000	Os03g0283600
chr03	9580001	9820000	Os03g0283650
chr03	9580001	9820000	Os03g0283750
chr03	9580001	9820000	Os03g0283900
chr03	9580001	9820000	Os03g0284000
chr03	9580001	9820000	Os03g0284200
chr03	9580001	9820000	Os03g0284400
chr03	9580001	9820000	Os03g0284500
chr03	9580001	9820000	Os03g0284600
chr03	9580001	9820000	Os03g0284650
chr03	9580001	9820000	Os03g0284700
chr03	9580001	9820000	Os03g0280800
chr03	9580001	9820000	Os03g0280900
chr03	9580001	9820000	Os03g0281466
chr03	9580001	9820000	Os03g0281500
chr03	9580001	9820000	Os03g0281800
chr03	9580001	9820000	Os03g0282100
chr03	9580001	9820000	Os03g0282166
chr03	9580001	9820000	Os03g0283500
chr03	9580001	9820000	Os03g0283800
chr03	9580001	9820000	Os03g0283850
chr03	9580001	9820000	Os03g0284100
chr03	9580001	9820000	Os03g0284150
chr03	9580001	9820000	Os03g0284800
chr03	9580001	9820000	Os03g0284900
chr03	9580001	9820000	Os03g0282700
chr03	12290001	12390000	Os03g0332900
chr03	12290001	12390000	Os03g0333000
chr03	12290001	12390000	Os03g0333050
chr03	12290001	12390000	Os03g0333200
chr03	12290001	12390000	Os03g0333300
chr03	12290001	12390000	Os03g0333400
chr03	12290001	12390000	Os03g0333500
chr03	12290001	12390000	Os03g0333601
chr03	12290001	12390000	Os03g0333700
chr03	12290001	12390000	Os03g0334000
chr03	12290001	12390000	Os03g0334050
chr03	12290001	12390000	Os03g0334100
chr03	12290001	12390000	Os03g0334200
chr03	12290001	12390000	Os03g0334250
chr03	12290001	12390000	Os03g0334300
chr03	12290001	12390000	Os03g0334700
chr03	12290001	12390000	Os03g0334800
chr03	12290001	12390000	Os03g0334951
chr03	12290001	12390000	Os03g0333100
chr03	12290001	12390000	Os03g0333800
chr03	12720001	12820000	Os03g0341600
chr03	12720001	12820000	Os03g0342100
chr03	12720001	12820000	Os03g0342400
chr03	12720001	12820000	Os03g0342850
chr03	12720001	12820000	Os03g0342900
chr03	12720001	12820000	Os03g0343225
chr03	12720001	12820000	Os03g0343300
chr03	12720001	12820000	Os03g0343500
chr03	12720001	12820000	Os03g0343700
chr03	12720001	12820000	Os03g0343800
chr03	12720001	12820000	Os03g0344100
chr03	12720001	12820000	Os03g0341300
chr03	12720001	12820000	Os03g0343400
chr03	12720001	12820000	Os03g0343900
chr03	13020001	13120000	Os03g0347750
chr03	13020001	13120000	Os03g0347800
chr03	13020001	13120000	Os03g0348200
chr03	13020001	13120000	Os03g0348500
chr03	13020001	13120000	Os03g0348900
chr03	13020001	13120000	Os03g0349200
chr03	13020001	13120000	Os03g0349400
chr03	13020001	13120000	Os03g0347700
chr03	13020001	13120000	Os03g0347900
chr03	13020001	13120000	Os03g0348800
chr03	13020001	13120000	Os03g0349000
chr03	16640001	17260000	Os03g0406200
chr03	16640001	17260000	Os03g0406250
chr03	16640001	17260000	Os03g0407000
chr03	16640001	17260000	Os03g0407050
chr03	16640001	17260000	Os03g0407100
chr03	16640001	17260000	Os03g0407400
chr03	16640001	17260000	Os03g0407900
chr03	16640001	17260000	Os03g0408101
chr03	16640001	17260000	Os03g0408300
chr03	16640001	17260000	Os03g0408401
chr03	16640001	17260000	Os03g0408500
chr03	16640001	17260000	Os03g0408600
chr03	16640001	17260000	Os03g0409100
chr03	16640001	17260000	Os03g0409600
chr03	16640001	17260000	Os03g0410000
chr03	16640001	17260000	Os03g0410300
chr03	16640001	17260000	Os03g0410700
chr03	16640001	17260000	Os03g0410900
chr03	16640001	17260000	Os03g0411000
chr03	16640001	17260000	Os03g0411100
chr03	16640001	17260000	Os03g0411300
chr03	16640001	17260000	Os03g0411500
chr03	16640001	17260000	Os03g0411600
chr03	16640001	17260000	Os03g0411800
chr03	16640001	17260000	Os03g0411900
chr03	16640001	17260000	Os03g0412300
chr03	16640001	17260000	Os03g0412400
chr03	16640001	17260000	Os03g0412900
chr03	16640001	17260000	Os03g0413000
chr03	16640001	17260000	Os03g0413100
chr03	16640001	17260000	Os03g0413250
chr03	16640001	17260000	Os03g0413400
chr03	16640001	17260000	Os03g0414100
chr03	16640001	17260000	Os03g0414200
chr03	16640001	17260000	Os03g0414400
chr03	16640001	17260000	Os03g0414900
chr03	16640001	17260000	Os03g0415050
chr03	16640001	17260000	Os03g0415200
chr03	16640001	17260000	Os03g0415351
chr03	16640001	17260000	Os03g0415500
chr03	16640001	17260000	Os03g0415600
chr03	16640001	17260000	Os03g0415700
chr03	16640001	17260000	Os03g0406900
chr03	16640001	17260000	Os03g0409400
chr03	16640001	17260000	Os03g0409500
chr03	16640001	17260000	Os03g0410100
chr03	16640001	17260000	Os03g0412800
chr03	16640001	17260000	Os03g0412850
chr03	16640001	17260000	Os03g0415750
chr03	16640001	17260000	Os03g0406100
chr03	16640001	17260000	Os03g0412200
chr03	17290001	17390000	Os03g0416500
chr03	17290001	17390000	Os03g0417700
chr03	17290001	17390000	Os03g0417750
chr03	17290001	17390000	Os03g0417800
chr03	17290001	17390000	Os03g0417833
chr03	17290001	17390000	Os03g0417900
chr03	17560001	17660000	Os03g0421800
chr03	17560001	17660000	Os03g0422200
chr03	17560001	17660000	Os03g0422300
chr03	17560001	17660000	Os03g0422600
chr03	17560001	17660000	Os03g0422702
chr03	17560001	17660000	Os03g0422800
chr03	17560001	17660000	Os03g0422900
chr03	17560001	17660000	Os03g0423200
chr03	17560001	17660000	Os03g0423300
chr03	17560001	17660000	Os03g0423000
chr03	17670001	17770000	Os03g0423800
chr03	17670001	17770000	Os03g0423850
chr03	17670001	17770000	Os03g0424000
chr03	17670001	17770000	Os03g0424200
chr03	17670001	17770000	Os03g0424300
chr03	17670001	17770000	Os03g0424500
chr03	17670001	17770000	Os03g0424600
chr03	17670001	17770000	Os03g0425000
chr03	17670001	17770000	Os03g0425200
chr03	17670001	17770000	Os03g0424800
chr03	17670001	17770000	Os03g0425100
chr03	17670001	17770000	Os03g0425300
chr03	17790001	17890000	Os03g0426300
chr03	17790001	17890000	Os03g0426350
chr03	17790001	17890000	Os03g0426900
chr03	17790001	17890000	Os03g0427100
chr03	17790001	17890000	Os03g0427300
chr03	17790001	17890000	Os03g0427000
chr03	17790001	17890000	Os03g0427900
chr03	17790001	17890000	Os03g0426800
chr03	17940001	18040000	Os03g0429000
chr03	17940001	18040000	Os03g0430000
chr03	17940001	18040000	Os03g0428800
chr03	17940001	18040000	Os03g0429800
chr03	17940001	18040000	Os03g0429900
chr03	17940001	18040000	Os03g0430400
chr03	18090001	18190000	Os03g0431500
chr03	18090001	18190000	Os03g0431550
chr03	18090001	18190000	Os03g0432000
chr03	18090001	18190000	Os03g0432277
chr03	18090001	18190000	Os03g0431600
chr03	18090001	18190000	Os03g0431800
chr03	18090001	18190000	Os03g0432100
chr03	18090001	18190000	Os03g0432200
chr03	18090001	18190000	Os03g0431200
chr03	18350001	18490000	Os03g0435200
chr03	18350001	18490000	Os03g0435300
chr03	18350001	18490000	Os03g0435550
chr03	18350001	18490000	Os03g0435800
chr03	18350001	18490000	Os03g0435900
chr03	18350001	18490000	Os03g0436100
chr03	18350001	18490000	Os03g0436400
chr03	18350001	18490000	Os03g0436500
chr03	18350001	18490000	Os03g0436600
chr03	18350001	18490000	Os03g0437100
chr03	18350001	18490000	Os03g0437200
chr03	18350001	18490000	Os03g0437500
chr03	18350001	18490000	Os03g0437600
chr03	18350001	18490000	Os03g0438000
chr03	18350001	18490000	Os03g0438100
chr03	18350001	18490000	Os03g0438200
chr03	18350001	18490000	Os03g0436300
chr03	18600001	18730000	Os03g0440200
chr03	18600001	18730000	Os03g0440900
chr03	18600001	18730000	Os03g0441050
chr03	18600001	18730000	Os03g0441101
chr03	18600001	18730000	Os03g0441500
chr03	18600001	18730000	Os03g0441601
chr03	18600001	18730000	Os03g0441000
chr03	18600001	18730000	Os03g0441400
chr03	18600001	18730000	Os03g0441700
chr03	19080001	19250000	Os03g0448200
chr03	19080001	19250000	Os03g0448500
chr03	19080001	19250000	Os03g0448950
chr03	19080001	19250000	Os03g0449200
chr03	19080001	19250000	Os03g0448600
chr03	19080001	19250000	Os03g0448700
chr03	19360001	19460000	Os03g0452801
chr03	19360001	19460000	Os03g0453301
chr03	19360001	19460000	Os03g0452300
chr03	19560001	19660000	Os03g0554900
chr03	19560001	19660000	Os03g0554950
chr03	20090001	20190000	Os03g0561283
chr03	20090001	20190000	Os03g0561400
chr03	20090001	20190000	Os03g0562200
chr03	20090001	20190000	Os03g0562000
chr03	21250001	21370000	Os03g0579800
chr03	21250001	21370000	Os03g0579900
chr03	21250001	21370000	Os03g0580200
chr03	21250001	21370000	Os03g0580800
chr03	21250001	21370000	Os03g0581100
chr03	21250001	21370000	Os03g0581200
chr03	21250001	21370000	Os03g0581400
chr03	21250001	21370000	Os03g0581600
chr03	21470001	21570000	Os03g0583700
chr03	21470001	21570000	Os03g0583800
chr03	21470001	21570000	Os03g0584100
chr03	21470001	21570000	Os03g0584050
chr03	21470001	21570000	Os03g0584224
chr03	21470001	21570000	Os03g0584300
chr03	21470001	21570000	Os03g0584500
chr03	21470001	21570000	Os03g0583900
chr03	21470001	21570000	Os03g0584400
chr03	21750001	21850000	Os03g0588600
chr03	21750001	21850000	Os03g0589100
chr03	21750001	21850000	Os03g0589400
chr03	21750001	21850000	Os03g0589500
chr03	21750001	21850000	Os03g0589300
chr03	21750001	21850000	Os03g0588800
chr03	26000001	26100000	Os03g0663100
chr03	26000001	26100000	Os03g0663400
chr03	26000001	26100000	Os03g0663500
chr03	26000001	26100000	Os03g0663600
chr03	26000001	26100000	Os03g0663750
chr03	26000001	26100000	Os03g0663800
chr03	26000001	26100000	Os03g0663900
chr03	26000001	26100000	Os03g0664300
chr03	26000001	26100000	Os03g0664400
chr03	26000001	26100000	Os03g0662000
chr03	26000001	26100000	Os03g0663700
chr04	2300001	2400000	Os04g0135400
chr04	2300001	2400000	Os04g0136000
chr04	2300001	2400000	Os04g0136200
chr04	3930001	4030000	Os04g0157300
chr04	6470001	6570000	Os04g0194466
chr04	6470001	6570000	Os04g0194500
chr04	6470001	6570000	Os04g0194600
chr04	6470001	6570000	Os04g0194800
chr04	6470001	6570000	Os04g0194950
chr04	6470001	6570000	Os04g0195000
chr04	6470001	6570000	Os04g0195400
chr04	6470001	6570000	Os04g0196200
chr04	6470001	6570000	Os04g0196300
chr04	6470001	6570000	Os04g0194433
chr04	6470001	6570000	Os04g0195100
chr04	7790001	7890000	Os04g0217500
chr04	7790001	7890000	Os04g0217600
chr04	7790001	7890000	Os04g0217900
chr04	12130001	12230000	Os04g0283600
chr04	12130001	12230000	Os04g0283800
chr04	12130001	12230000	Os04g0283900
chr04	12130001	12230000	Os04g0284100
chr04	14540001	14650000	Os04g0317500
chr04	14540001	14650000	Os04g0317800
chr04	14690001	14790000	Os04g0319800
chr04	14690001	14790000	Os04g0320000
chr04	14690001	14790000	Os04g0320200
chr04	14690001	14790000	Os04g0320700
chr04	14690001	14790000	Os04g0321100
chr04	14690001	14790000	Os04g0320100
chr04	15920001	16030000	Os04g0338950
chr04	15920001	16030000	Os04g0339400
chr04	15920001	16030000	Os04g0338100
chr04	15920001	16030000	Os04g0339800
chr04	16390001	16490000	Os04g0345100
chr04	16390001	16490000	Os04g0345400
chr04	16390001	16490000	Os04g0345700
chr04	16390001	16490000	Os04g0345800
chr04	16390001	16490000	Os04g0346100
chr04	16390001	16490000	Os04g0346000
chr04	16900001	17010000	Os04g0354200
chr04	16900001	17010000	Os04g0354600
chr04	16900001	17010000	Os04g0355401
chr04	16900001	17010000	Os04g0354400
chr04	16900001	17010000	Os04g0355500
chr04	17120001	17220000	Os04g0359100
chr04	17120001	17220000	Os04g0359300
chr04	17120001	17220000	Os04g0360400
chr04	17120001	17220000	Os04g0359900
chr04	17120001	17220000	Os04g0359700
chr04	22320001	22470000	Os04g0447566
chr04	22320001	22470000	Os04g0447600
chr04	22320001	22470000	Os04g0447650
chr04	22320001	22470000	Os04g0447700
chr04	22320001	22470000	Os04g0447900
chr04	22320001	22470000	Os04g0447950
chr04	22320001	22470000	Os04g0448000
chr04	22320001	22470000	Os04g0448100
chr04	22320001	22470000	Os04g0448200
chr04	22320001	22470000	Os04g0448250
chr04	22320001	22470000	Os04g0448300
chr04	22320001	22470000	Os04g0448500
chr04	22320001	22470000	Os04g0448550
chr04	22320001	22470000	Os04g0448600
chr04	22320001	22470000	Os04g0448700
chr04	22320001	22470000	Os04g0448900
chr04	22320001	22470000	Os04g0448950
chr04	22320001	22470000	Os04g0449000
chr04	22320001	22470000	Os04g0449100
chr04	22320001	22470000	Os04g0449200
chr04	22320001	22470000	Os04g0449300
chr04	22320001	22470000	Os04g0449400
chr04	22320001	22470000	Os04g0449450
chr04	22320001	22470000	Os04g0449900
chr04	22320001	22470000	Os04g0449950
chr04	22320001	22470000	Os04g0450000
chr04	22320001	22470000	Os04g0450150
chr04	22320001	22470000	Os04g0450200
chr04	22320001	22470000	Os04g0450250
chr04	22320001	22470000	Os04g0450300
chr04	22320001	22470000	Os04g0450400
chr04	22320001	22470000	Os04g0450600
chr04	22320001	22470000	Os04g0450701
chr04	22320001	22470000	Os04g0450825
chr04	22320001	22470000	Os04g0450850
chr04	22320001	22470000	Os04g0450900
chr04	22320001	22470000	Os04g0451000
chr04	22320001	22470000	Os04g0447800
chr04	22320001	22470000	Os04g0448800
chr04	22320001	22470000	Os04g0449500
chr04	22320001	22470000	Os04g0449700
chr04	22320001	22470000	Os04g0450100
chr04	22320001	22470000	Os04g0450500
chr04	22320001	22470000	Os04g0450800
chr04	22750001	22850000	Os04g0454600
chr04	22750001	22850000	Os04g0455200
chr04	22750001	22850000	Os04g0455600
chr04	22750001	22850000	Os04g0455650
chr04	22750001	22850000	Os04g0455700
chr04	22750001	22850000	Os04g0455800
chr04	22750001	22850000	Os04g0455900
chr04	22750001	22850000	Os04g0456100
chr04	22750001	22850000	Os04g0456200
chr04	22750001	22850000	Os04g0456700
chr04	22750001	22850000	Os04g0456900
chr04	22750001	22850000	Os04g0457000
chr04	22750001	22850000	Os04g0457100
chr04	22750001	22850000	Os04g0457300
chr04	22750001	22850000	Os04g0454900
chr04	22750001	22850000	Os04g0455401
chr04	22750001	22850000	Os04g0456300
chr04	22750001	22850000	Os04g0457200
chr04	22950001	23050000	Os04g0459800
chr04	22950001	23050000	Os04g0459900
chr04	22950001	23050000	Os04g0460050
chr04	22950001	23050000	Os04g0460300
chr04	22950001	23050000	Os04g0460350
chr04	22950001	23050000	Os04g0460400
chr04	22950001	23050000	Os04g0460600
chr04	22950001	23050000	Os04g0460750
chr04	22950001	23050000	Os04g0460900
chr04	22950001	23050000	Os04g0461000
chr04	22950001	23050000	Os04g0461050
chr04	22950001	23050000	Os04g0461100
chr04	22950001	23050000	Os04g0461300
chr04	22950001	23050000	Os04g0460200
chr04	22950001	23050000	Os04g0460500
chr04	22950001	23050000	Os04g0461400
chr04	23050001	23150000	Os04g0461600
chr04	23050001	23150000	Os04g0461700
chr04	23050001	23150000	Os04g0461750
chr04	23050001	23150000	Os04g0461800
chr04	23050001	23150000	Os04g0462200
chr04	23050001	23150000	Os04g0462300
chr04	23050001	23150000	Os04g0462400
chr04	23050001	23150000	Os04g0462500
chr04	23050001	23150000	Os04g0462550
chr04	23050001	23150000	Os04g0462600
chr04	23050001	23150000	Os04g0462700
chr04	23050001	23150000	Os04g0462800
chr04	23050001	23150000	Os04g0463000
chr04	23050001	23150000	Os04g0463100
chr04	23050001	23150000	Os04g0463200
chr04	23050001	23150000	Os04g0463400
chr04	23050001	23150000	Os04g0463500
chr04	23050001	23150000	Os04g0463600
chr04	23050001	23150000	Os04g0461400
chr04	23050001	23150000	Os04g0461900
chr04	23050001	23150000	Os04g0462900
chr04	23050001	23150000	Os04g0463300
chr04	23050001	23150000	Os04g0463700
chr04	25130001	25230000	Os04g0503600
chr04	25130001	25230000	Os04g0503800
chr04	25130001	25230000	Os04g0504000
chr04	25130001	25230000	Os04g0504200
chr04	25130001	25230000	Os04g0504500
chr04	25130001	25230000	Os04g0504551
chr04	25130001	25230000	Os04g0504600
chr04	25130001	25230000	Os04g0504650
chr04	25130001	25230000	Os04g0504700
chr04	25130001	25230000	Os04g0505000
chr04	25130001	25230000	Os04g0505066
chr04	25130001	25230000	Os04g0505200
chr04	25130001	25230000	Os04g0503500
chr04	25130001	25230000	Os04g0503550
chr04	25130001	25230000	Os04g0503700
chr04	25130001	25230000	Os04g0504800
chr04	25130001	25230000	Os04g0504901
chr04	25390001	25610000	Os04g0508300
chr04	25390001	25610000	Os04g0508400
chr04	25390001	25610000	Os04g0508500
chr04	25390001	25610000	Os04g0508600
chr04	25390001	25610000	Os04g0508751
chr04	25390001	25610000	Os04g0508900
chr04	25390001	25610000	Os04g0508975
chr04	25390001	25610000	Os04g0509000
chr04	25390001	25610000	Os04g0509200
chr04	25390001	25610000	Os04g0509400
chr04	25390001	25610000	Os04g0509500
chr04	25390001	25610000	Os04g0509600
chr04	25390001	25610000	Os04g0509800
chr04	25390001	25610000	Os04g0510000
chr04	25390001	25610000	Os04g0510200
chr04	25390001	25610000	Os04g0510300
chr04	25390001	25610000	Os04g0510400
chr04	25390001	25610000	Os04g0510500
chr04	25390001	25610000	Os04g0510600
chr04	25390001	25610000	Os04g0510700
chr04	25390001	25610000	Os04g0510900
chr04	25390001	25610000	Os04g0511200
chr04	25390001	25610000	Os04g0511400
chr04	25390001	25610000	Os04g0511500
chr04	25390001	25610000	Os04g0511700
chr04	25390001	25610000	Os04g0512200
chr04	25390001	25610000	Os04g0512225
chr04	25390001	25610000	Os04g0512300
chr04	25390001	25610000	Os04g0508200
chr04	25390001	25610000	Os04g0509100
chr04	25390001	25610000	Os04g0509300
chr04	25390001	25610000	Os04g0511600
chr04	25390001	25610000	Os04g0512250
chr04	25390001	25610000	Os04g0508800
chr04	25630001	25890000	Os04g0512900
chr04	25630001	25890000	Os04g0513000
chr04	25630001	25890000	Os04g0513301
chr04	25630001	25890000	Os04g0513400
chr04	25630001	25890000	Os04g0513550
chr04	25630001	25890000	Os04g0514150
chr04	25630001	25890000	Os04g0514301
chr04	25630001	25890000	Os04g0514400
chr04	25630001	25890000	Os04g0514600
chr04	25630001	25890000	Os04g0514800
chr04	25630001	25890000	Os04g0514900
chr04	25630001	25890000	Os04g0515300
chr04	25630001	25890000	Os04g0515350
chr04	25630001	25890000	Os04g0515900
chr04	25630001	25890000	Os04g0516200
chr04	25630001	25890000	Os04g0516300
chr04	25630001	25890000	Os04g0516550
chr04	25630001	25890000	Os04g0516600
chr04	25630001	25890000	Os04g0516701
chr04	25630001	25890000	Os04g0516800
chr04	25630001	25890000	Os04g0516900
chr04	25630001	25890000	Os04g0517100
chr04	25630001	25890000	Os04g0517300
chr04	25630001	25890000	Os04g0517350
chr04	25630001	25890000	Os04g0517400
chr04	25630001	25890000	Os04g0517500
chr04	25630001	25890000	Os04g0517600
chr04	25630001	25890000	Os04g0517700
chr04	25630001	25890000	Os04g0513100
chr04	25630001	25890000	Os04g0513200
chr04	25630001	25890000	Os04g0513700
chr04	25630001	25890000	Os04g0513800
chr04	25630001	25890000	Os04g0514500
chr04	25630001	25890000	Os04g0515400
chr04	25630001	25890000	Os04g0517000
chr04	25630001	25890000	Os04g0513900
chr04	25900001	26000000	Os04g0518000
chr04	25900001	26000000	Os04g0518100
chr04	25900001	26000000	Os04g0518200
chr04	25900001	26000000	Os04g0518400
chr04	25900001	26000000	Os04g0518600
chr04	25900001	26000000	Os04g0518650
chr04	25900001	26000000	Os04g0518800
chr04	25900001	26000000	Os04g0519100
chr04	25900001	26000000	Os04g0519200
chr04	26050001	26150000	Os04g0520700
chr04	26050001	26150000	Os04g0520800
chr04	26050001	26150000	Os04g0520900
chr04	26050001	26150000	Os04g0521300
chr04	26050001	26150000	Os04g0521600
chr04	26050001	26150000	Os04g0521700
chr04	26050001	26150000	Os04g0521900
chr04	26050001	26150000	Os04g0522100
chr04	26050001	26150000	Os04g0521001
chr04	26050001	26150000	Os04g0521100
chr04	26050001	26150000	Os04g0521800
chr04	26050001	26150000	Os04g0522500
chr04	26050001	26150000	Os04g0522625
chr04	26310001	26410000	Os04g0526000
chr04	26310001	26410000	Os04g0526101
chr04	26310001	26410000	Os04g0526200
chr04	26310001	26410000	Os04g0526300
chr04	26310001	26410000	Os04g0526600
chr04	26310001	26410000	Os04g0526800
chr04	26310001	26410000	Os04g0527000
chr04	26310001	26410000	Os04g0527300
chr04	26310001	26410000	Os04g0527400
chr04	26310001	26410000	Os04g0527500
chr04	26310001	26410000	Os04g0527700
chr04	26310001	26410000	Os04g0527900
chr04	26310001	26410000	Os04g0528000
chr04	26310001	26410000	Os04g0528100
chr04	26310001	26410000	Os04g0528200
chr04	26310001	26410000	Os04g0528300
chr04	26310001	26410000	Os04g0528400
chr04	26310001	26410000	Os04g0527800
chr04	26690001	26790000	Os04g0534000
chr04	26690001	26790000	Os04g0534100
chr04	26690001	26790000	Os04g0534166
chr04	26690001	26790000	Os04g0534200
chr04	26690001	26790000	Os04g0534300
chr04	26690001	26790000	Os04g0534400
chr04	26690001	26790000	Os04g0534500
chr04	26690001	26790000	Os04g0534600
chr04	26690001	26790000	Os04g0535200
chr04	26690001	26790000	Os04g0535501
chr04	26690001	26790000	Os04g0534801
chr04	26690001	26790000	Os04g0535400
chr04	26690001	26790000	Os04g0535600
chr04	26690001	26790000	Os04g0535000
chr04	26840001	27080000	Os04g0537900
chr04	26840001	27080000	Os04g0538166
chr04	26840001	27080000	Os04g0538300
chr04	26840001	27080000	Os04g0538400
chr04	26840001	27080000	Os04g0538700
chr04	26840001	27080000	Os04g0538750
chr04	26840001	27080000	Os04g0538800
chr04	26840001	27080000	Os04g0538850
chr04	26840001	27080000	Os04g0538900
chr04	26840001	27080000	Os04g0539000
chr04	26840001	27080000	Os04g0539100
chr04	26840001	27080000	Os04g0539300
chr04	26840001	27080000	Os04g0539601
chr04	26840001	27080000	Os04g0539701
chr04	26840001	27080000	Os04g0540200
chr04	26840001	27080000	Os04g0540500
chr04	26840001	27080000	Os04g0540600
chr04	26840001	27080000	Os04g0540750
chr04	26840001	27080000	Os04g0540900
chr04	26840001	27080000	Os04g0541100
chr04	26840001	27080000	Os04g0541234
chr04	26840001	27080000	Os04g0537800
chr04	26840001	27080000	Os04g0538000
chr04	26840001	27080000	Os04g0538100
chr04	26840001	27080000	Os04g0539800
chr04	26840001	27080000	Os04g0540300
chr04	26840001	27080000	Os04g0540401
chr04	26840001	27080000	Os04g0539500
chr04	27780001	28210000	Os04g0555300
chr04	27780001	28210000	Os04g0555400
chr04	27780001	28210000	Os04g0555500
chr04	27780001	28210000	Os04g0555600
chr04	27780001	28210000	Os04g0555800
chr04	27780001	28210000	Os04g0555900
chr04	27780001	28210000	Os04g0556000
chr04	27780001	28210000	Os04g0556100
chr04	27780001	28210000	Os04g0556300
chr04	27780001	28210000	Os04g0556350
chr04	27780001	28210000	Os04g0556400
chr04	27780001	28210000	Os04g0556500
chr04	27780001	28210000	Os04g0556550
chr04	27780001	28210000	Os04g0556600
chr04	27780001	28210000	Os04g0556900
chr04	27780001	28210000	Os04g0557400
chr04	27780001	28210000	Os04g0558200
chr04	27780001	28210000	Os04g0558400
chr04	27780001	28210000	Os04g0558500
chr04	27780001	28210000	Os04g0558700
chr04	27780001	28210000	Os04g0558900
chr04	27780001	28210000	Os04g0559000
chr04	27780001	28210000	Os04g0559100
chr04	27780001	28210000	Os04g0559400
chr04	27780001	28210000	Os04g0559550
chr04	27780001	28210000	Os04g0559700
chr04	27780001	28210000	Os04g0559750
chr04	27780001	28210000	Os04g0559950
chr04	27780001	28210000	Os04g0560100
chr04	27780001	28210000	Os04g0560300
chr04	27780001	28210000	Os04g0560400
chr04	27780001	28210000	Os04g0560500
chr04	27780001	28210000	Os04g0560700
chr04	27780001	28210000	Os04g0561000
chr04	27780001	28210000	Os04g0561200
chr04	27780001	28210000	Os04g0561500
chr04	27780001	28210000	Os04g0561700
chr04	27780001	28210000	Os04g0561800
chr04	27780001	28210000	Os04g0561850
chr04	27780001	28210000	Os04g0561900
chr04	27780001	28210000	Os04g0561950
chr04	27780001	28210000	Os04g0562100
chr04	27780001	28210000	Os04g0562500
chr04	27780001	28210000	Os04g0562650
chr04	27780001	28210000	Os04g0562800
chr04	27780001	28210000	Os04g0563000
chr04	27780001	28210000	Os04g0563050
chr04	27780001	28210000	Os04g0563100
chr04	27780001	28210000	Os04g0563300
chr04	27780001	28210000	Os04g0563350
chr04	27780001	28210000	Os04g0563401
chr04	27780001	28210000	Os04g0555700
chr04	27780001	28210000	Os04g0557000
chr04	27780001	28210000	Os04g0557200
chr04	27780001	28210000	Os04g0557800
chr04	27780001	28210000	Os04g0559200
chr04	27780001	28210000	Os04g0560200
chr04	27780001	28210000	Os04g0560600
chr04	27780001	28210000	Os04g0561550
chr04	27780001	28210000	Os04g0561600
chr04	27780001	28210000	Os04g0562000
chr04	27780001	28210000	Os04g0557500
chr04	27780001	28210000	Os04g0559800
chr04	30500001	30600000	Os04g0604600
chr04	30500001	30600000	Os04g0604800
chr04	30500001	30600000	Os04g0605000
chr04	30500001	30600000	Os04g0605100
chr04	30500001	30600000	Os04g0605200
chr04	30500001	30600000	Os04g0604900
chr04	30500001	30600000	Os04g0605300
chr04	30500001	30600000	Os04g0605500
chr04	34570001	34670000	Os04g0677000
chr04	34570001	34670000	Os04g0677033
chr04	34570001	34670000	Os04g0677066
chr04	34570001	34670000	Os04g0677100
chr04	34570001	34670000	Os04g0677200
chr04	34570001	34670000	Os04g0677300
chr04	34570001	34670000	Os04g0677500
chr04	34570001	34670000	Os04g0677550
chr04	34570001	34670000	Os04g0677600
chr04	34570001	34670000	Os04g0677650
chr04	34570001	34670000	Os04g0677800
chr04	34570001	34670000	Os04g0678000
chr04	34570001	34670000	Os04g0678200
chr04	34570001	34670000	Os04g0678250
chr04	34570001	34670000	Os04g0678400
chr04	34570001	34670000	Os04g0678700
chr04	34570001	34670000	Os04g0679000
chr04	34570001	34670000	Os04g0677700
chr04	34570001	34670000	Os04g0678300
chr04	34570001	34670000	Os04g0678800
chr04	34570001	34670000	Os04g0677400
chr05	410001	510000	Os05g0107300
chr05	410001	510000	Os05g0107801
chr05	410001	510000	Os05g0107900
chr05	410001	510000	Os05g0108000
chr05	410001	510000	Os05g0108050
chr05	410001	510000	Os05g0108100
chr05	410001	510000	Os05g0108200
chr05	410001	510000	Os05g0108400
chr05	410001	510000	Os05g0108450
chr05	410001	510000	Os05g0108500
chr05	410001	510000	Os05g0108600
chr05	410001	510000	Os05g0108800
chr05	410001	510000	Os05g0108950
chr05	410001	510000	Os05g0109100
chr05	410001	510000	Os05g0107101
chr05	410001	510000	Os05g0107600
chr05	410001	510000	Os05g0107700
chr05	410001	510000	Os05g0108300
chr05	410001	510000	Os05g0108350
chr05	2450001	2550000	Os05g0142200
chr05	2450001	2550000	Os05g0142400
chr05	2450001	2550000	Os05g0142500
chr05	2450001	2550000	Os05g0142600
chr05	2450001	2550000	Os05g0142900
chr05	2450001	2550000	Os05g0143000
chr05	2450001	2550000	Os05g0143200
chr05	2450001	2550000	Os05g0143300
chr05	2450001	2550000	Os05g0143500
chr05	2450001	2550000	Os05g0143550
chr05	2450001	2550000	Os05g0143600
chr05	2450001	2550000	Os05g0143700
chr05	2450001	2550000	Os05g0144000
chr05	2450001	2550000	Os05g0144150
chr05	2450001	2550000	Os05g0144200
chr05	2450001	2550000	Os05g0143400
chr05	2450001	2550000	Os05g0143800
chr05	2450001	2550000	Os05g0144100
chr05	2450001	2550000	Os05g0144300
chr05	4140001	4280000	Os05g0169100
chr05	4140001	4280000	Os05g0169300
chr05	4140001	4280000	Os05g0169450
chr05	4140001	4280000	Os05g0169500
chr05	4140001	4280000	Os05g0169600
chr05	4140001	4280000	Os05g0169701
chr05	4140001	4280000	Os05g0169800
chr05	4140001	4280000	Os05g0169900
chr05	4140001	4280000	Os05g0170000
chr05	4140001	4280000	Os05g0170200
chr05	4140001	4280000	Os05g0170250
chr05	4140001	4280000	Os05g0170300
chr05	4140001	4280000	Os05g0170600
chr05	4140001	4280000	Os05g0170700
chr05	4140001	4280000	Os05g0170800
chr05	4140001	4280000	Os05g0170950
chr05	4140001	4280000	Os05g0171050
chr05	4140001	4280000	Os05g0171200
chr05	4140001	4280000	Os05g0171300
chr05	4140001	4280000	Os05g0169200
chr05	4140001	4280000	Os05g0169400
chr05	4140001	4280000	Os05g0169700
chr05	4140001	4280000	Os05g0171000
chr05	4800001	4900000	Os05g0180300
chr05	4800001	4900000	Os05g0180500
chr05	4800001	4900000	Os05g0180600
chr05	4800001	4900000	Os05g0180700
chr05	4800001	4900000	Os05g0181200
chr05	4800001	4900000	Os05g0181250
chr05	4800001	4900000	Os05g0181300
chr05	4800001	4900000	Os05g0179950
chr05	4800001	4900000	Os05g0180400
chr05	4800001	4900000	Os05g0181000
chr05	4800001	4900000	Os05g0181100
chr05	5200001	5300000	Os05g0185525
chr05	5200001	5300000	Os05g0185650
chr05	5200001	5300000	Os05g0185800
chr05	5200001	5300000	Os05g0186100
chr05	5200001	5300000	Os05g0186300
chr05	5200001	5300000	Os05g0186601
chr05	5200001	5300000	Os05g0185700
chr05	5200001	5300000	Os05g0186000
chr05	7240001	7340000	Os05g0217700
chr05	7240001	7340000	Os05g0217800
chr05	7240001	7340000	Os05g0217900
chr05	7240001	7340000	Os05g0217950
chr05	7240001	7340000	Os05g0218001
chr05	7240001	7340000	Os05g0218100
chr05	7240001	7340000	Os05g0218400
chr05	7240001	7340000	Os05g0218663
chr05	7240001	7340000	Os05g0218981
chr05	7240001	7340000	Os05g0219300
chr05	9240001	9340000	Os05g0252701
chr05	9240001	9340000	Os05g0252801
chr05	9240001	9340000	Os05g0253100
chr05	9240001	9340000	Os05g0253301
chr05	9240001	9340000	Os05g0253200
chr05	9520001	9990000	Os05g0256801
chr05	9520001	9990000	Os05g0257100
chr05	9520001	9990000	Os05g0257333
chr05	9520001	9990000	Os05g0258000
chr05	9520001	9990000	Os05g0258501
chr05	9520001	9990000	Os05g0259601
chr05	9520001	9990000	Os05g0256500
chr05	9520001	9990000	Os05g0258400
chr05	10370001	10650000	Os05g0266900
chr05	10370001	10650000	Os05g0267100
chr05	10660001	10870000	Os05g0267766
chr05	10660001	10870000	Os05g0267800
chr05	10660001	10870000	Os05g0267900
chr05	10660001	10870000	Os05g0268400
chr05	10660001	10870000	Os05g0269000
chr05	10660001	10870000	Os05g0269100
chr05	10660001	10870000	Os05g0269200
chr05	10660001	10870000	Os05g0269500
chr05	10660001	10870000	Os05g0270000
chr05	10660001	10870000	Os05g0267850
chr05	10660001	10870000	Os05g0268500
chr05	10910001	11010000	Os05g0270800
chr05	10910001	11010000	Os05g0270850
chr05	10910001	11010000	Os05g0270875
chr05	10910001	11010000	Os05g0271300
chr05	10910001	11010000	Os05g0271900
chr05	11080001	11180000	Os05g0273500
chr05	11080001	11180000	Os05g0273800
chr05	11260001	11370000	Os05g0275100
chr05	11260001	11370000	Os05g0275600
chr05	11260001	11370000	Os05g0275700
chr05	11260001	11370000	Os05g0276100
chr05	11430001	11860000	Os05g0277200
chr05	11430001	11860000	Os05g0277300
chr05	11430001	11860000	Os05g0277350
chr05	11430001	11860000	Os05g0277500
chr05	11430001	11860000	Os05g0278150
chr05	11430001	11860000	Os05g0278500
chr05	11430001	11860000	Os05g0278550
chr05	11430001	11860000	Os05g0278950
chr05	11430001	11860000	Os05g0279600
chr05	11430001	11860000	Os05g0279750
chr05	11430001	11860000	Os05g0279850
chr05	11430001	11860000	Os05g0279900
chr05	11430001	11860000	Os05g0280200
chr05	11430001	11860000	Os05g0280350
chr05	11430001	11860000	Os05g0280500
chr05	11430001	11860000	Os05g0280600
chr05	11430001	11860000	Os05g0280700
chr05	11430001	11860000	Os05g0279300
chr05	11430001	11860000	Os05g0279400
chr05	12040001	12140000	Os05g0282900
chr05	12040001	12140000	Os05g0283000
chr05	12040001	12140000	Os05g0283200
chr05	12390001	12640000	Os05g0287800
chr05	12390001	12640000	Os05g0289100
chr05	12390001	12640000	Os05g0289400
chr05	12390001	12640000	Os05g0289700
chr05	12390001	12640000	Os05g0290000
chr05	12790001	12960000	Os05g0291600
chr05	12790001	12960000	Os05g0291700
chr05	12790001	12960000	Os05g0292200
chr05	12790001	12960000	Os05g0292800
chr05	12790001	12960000	Os05g0293500
chr05	12790001	12960000	Os05g0293600
chr05	13030001	13170000	Os05g0295500
chr05	13030001	13170000	Os05g0295800
chr05	13030001	13170000	Os05g0296200
chr05	13030001	13170000	Os05g0295100
chr05	13030001	13170000	Os05g0295200
chr05	13030001	13170000	Os05g0295300
chr05	13030001	13170000	Os05g0295700
chr05	13030001	13170000	Os05g0295900
chr05	13240001	13340000	Os05g0297300
chr05	13240001	13340000	Os05g0297400
chr05	13240001	13340000	Os05g0297600
chr05	13240001	13340000	Os05g0297800
chr05	13240001	13340000	Os05g0297850
chr05	13240001	13340000	Os05g0297900
chr05	13240001	13340000	Os05g0298200
chr05	13240001	13340000	Os05g0298300
chr05	13240001	13340000	Os05g0298700
chr05	13240001	13340000	Os05g0298800
chr05	13240001	13340000	Os05g0298050
chr05	13470001	13570000	Os05g0300700
chr05	13470001	13570000	Os05g0301600
chr05	13470001	13570000	Os05g0301700
chr05	13470001	13570000	Os05g0301500
chr05	16770001	16870000	Os05g0354300
chr05	16770001	16870000	Os05g0354400
chr05	16770001	16870000	Os05g0355133
chr05	16770001	16870000	Os05g0355200
chr05	16770001	16870000	Os05g0355300
chr05	16770001	16870000	Os05g0355400
chr05	16770001	16870000	Os05g0355450
chr05	16770001	16870000	Os05g0355500
chr05	16770001	16870000	Os05g0355700
chr05	23740001	23840000	Os05g0482600
chr05	23740001	23840000	Os05g0482650
chr05	23740001	23840000	Os05g0482700
chr05	23740001	23840000	Os05g0483801
chr05	23740001	23840000	Os05g0484000
chr05	23740001	23840000	Os05g0484700
chr05	23740001	23840000	Os05g0484800
chr05	23740001	23840000	Os05g0485000
chr05	27280001	27380000	Os05g0549500
chr05	27280001	27380000	Os05g0549600
chr05	27280001	27380000	Os05g0549700
chr05	27280001	27380000	Os05g0549800
chr05	27280001	27380000	Os05g0549900
chr05	27280001	27380000	Os05g0550000
chr05	27280001	27380000	Os05g0550100
chr05	27280001	27380000	Os05g0550200
chr05	27280001	27380000	Os05g0550250
chr05	27280001	27380000	Os05g0550300
chr05	27280001	27380000	Os05g0550600
chr05	27280001	27380000	Os05g0550650
chr05	27280001	27380000	Os05g0550700
chr05	27280001	27380000	Os05g0550900
chr05	27280001	27380000	Os05g0549850
chr05	27280001	27380000	Os05g0550800
chr05	27280001	27380000	Os05g0551000
chr05	28360001	28460000	Os05g0570000
chr05	28360001	28460000	Os05g0570200
chr05	28360001	28460000	Os05g0570350
chr05	28360001	28460000	Os05g0570900
chr05	28360001	28460000	Os05g0571000
chr05	28360001	28460000	Os05g0569900
chr05	28360001	28460000	Os05g0570375
chr05	28360001	28460000	Os05g0570400
chr05	29590001	29780000	Os05g0594300
chr05	29590001	29780000	Os05g0594500
chr05	29590001	29780000	Os05g0594700
chr05	29590001	29780000	Os05g0594750
chr05	29590001	29780000	Os05g0594900
chr05	29590001	29780000	Os05g0595000
chr05	29590001	29780000	Os05g0595100
chr05	29590001	29780000	Os05g0595200
chr05	29590001	29780000	Os05g0595300
chr05	29590001	29780000	Os05g0595400
chr05	29590001	29780000	Os05g0595450
chr05	29590001	29780000	Os05g0595500
chr05	29590001	29780000	Os05g0595800
chr05	29590001	29780000	Os05g0596000
chr05	29590001	29780000	Os05g0596200
chr05	29590001	29780000	Os05g0596300
chr05	29590001	29780000	Os05g0596500
chr05	29590001	29780000	Os05g0596700
chr05	29590001	29780000	Os05g0597000
chr05	29590001	29780000	Os05g0597100
chr05	29590001	29780000	Os05g0597200
chr05	29590001	29780000	Os05g0597400
chr05	29590001	29780000	Os05g0594200
chr05	29590001	29780000	Os05g0596600
chr05	29590001	29780000	Os05g0594800
chr06	3750001	3850000	Os06g0174300
chr06	3750001	3850000	Os06g0174350
chr06	3750001	3850000	Os06g0174375
chr06	3750001	3850000	Os06g0174400
chr06	3750001	3850000	Os06g0174700
chr06	3750001	3850000	Os06g0174800
chr06	3750001	3850000	Os06g0174900
chr06	3750001	3850000	Os06g0175400
chr06	3750001	3850000	Os06g0175500
chr06	3750001	3850000	Os06g0175800
chr06	3750001	3850000	Os06g0175900
chr06	3750001	3850000	Os06g0176000
chr06	3750001	3850000	Os06g0176100
chr06	3750001	3850000	Os06g0176125
chr06	3750001	3850000	Os06g0176150
chr06	3750001	3850000	Os06g0176200
chr06	3750001	3850000	Os06g0176300
chr06	5420001	5540000	Os06g0207200
chr06	5420001	5540000	Os06g0207500
chr06	5420001	5540000	Os06g0207600
chr06	5420001	5540000	Os06g0207700
chr06	5420001	5540000	Os06g0207783
chr06	5420001	5540000	Os06g0207866
chr06	5420001	5540000	Os06g0207916
chr06	5420001	5540000	Os06g0207950
chr06	5420001	5540000	Os06g0208100
chr06	5420001	5540000	Os06g0208151
chr06	5420001	5540000	Os06g0208200
chr06	5420001	5540000	Os06g0208300
chr06	5420001	5540000	Os06g0207000
chr06	6280001	6390000	Os06g0222100
chr06	6280001	6390000	Os06g0222400
chr06	6280001	6390000	Os06g0222800
chr06	6280001	6390000	Os06g0222900
chr06	6280001	6390000	Os06g0223200
chr06	6280001	6390000	Os06g0223300
chr06	6580001	6790000	Os06g0226950
chr06	6580001	6790000	Os06g0227200
chr06	6580001	6790000	Os06g0227250
chr06	6580001	6790000	Os06g0227300
chr06	6580001	6790000	Os06g0227500
chr06	6580001	6790000	Os06g0228350
chr06	6580001	6790000	Os06g0228500
chr06	6580001	6790000	Os06g0228666
chr06	6580001	6790000	Os06g0228732
chr06	6580001	6790000	Os06g0228800
chr06	6580001	6790000	Os06g0228825
chr06	6580001	6790000	Os06g0228900
chr06	6580001	6790000	Os06g0228950
chr06	6580001	6790000	Os06g0229000
chr06	6580001	6790000	Os06g0229066
chr06	6580001	6790000	Os06g0229400
chr06	6580001	6790000	Os06g0229900
chr06	6580001	6790000	Os06g0230000
chr06	6580001	6790000	Os06g0230100
chr06	6580001	6790000	Os06g0230201
chr06	6580001	6790000	Os06g0230301
chr06	6580001	6790000	Os06g0230801
chr06	6580001	6790000	Os06g0231050
chr06	6580001	6790000	Os06g0228200
chr06	6580001	6790000	Os06g0229200
chr06	6580001	6790000	Os06g0229300
chr06	6580001	6790000	Os06g0229800
chr06	6580001	6790000	Os06g0230400
chr06	6580001	6790000	Os06g0228600
chr06	7550001	7650000	Os06g0245600
chr06	7550001	7650000	Os06g0245700
chr06	7550001	7650000	Os06g0245800
chr06	7550001	7650000	Os06g0246000
chr06	7550001	7650000	Os06g0246200
chr06	7550001	7650000	Os06g0246400
chr06	7550001	7650000	Os06g0246500
chr06	7550001	7650000	Os06g0246600
chr06	7550001	7650000	Os06g0247000
chr06	7550001	7650000	Os06g0247101
chr06	7550001	7650000	Os06g0247150
chr06	7550001	7650000	Os06g0247200
chr06	7550001	7650000	Os06g0245900
chr06	7550001	7650000	Os06g0247500
chr06	7550001	7650000	Os06g0247651
chr06	8160001	8260000	Os06g0256600
chr06	8160001	8260000	Os06g0256800
chr06	8160001	8260000	Os06g0256900
chr06	8160001	8260000	Os06g0257050
chr06	8160001	8260000	Os06g0257200
chr06	8160001	8260000	Os06g0257450
chr06	8160001	8260000	Os06g0257600
chr06	8160001	8260000	Os06g0258000
chr06	8690001	8790000	Os06g0263801
chr06	8690001	8790000	Os06g0264200
chr06	8690001	8790000	Os06g0264300
chr06	8690001	8790000	Os06g0264366
chr06	8690001	8790000	Os06g0264432
chr06	8690001	8790000	Os06g0264500
chr06	8690001	8790000	Os06g0264650
chr06	8690001	8790000	Os06g0264700
chr06	8690001	8790000	Os06g0264750
chr06	8690001	8790000	Os06g0264800
chr06	8690001	8790000	Os06g0264900
chr06	8690001	8790000	Os06g0265100
chr06	8690001	8790000	Os06g0265400
chr06	8690001	8790000	Os06g0265000
chr06	10930001	11040000	Os06g0296100
chr06	10930001	11040000	Os06g0296450
chr06	10930001	11040000	Os06g0296700
chr06	10930001	11040000	Os06g0296750
chr06	10930001	11040000	Os06g0296900
chr06	10930001	11040000	Os06g0296967
chr06	10930001	11040000	Os06g0297300
chr06	10930001	11040000	Os06g0297350
chr06	10930001	11040000	Os06g0297600
chr06	10930001	11040000	Os06g0297400
chr06	10930001	11040000	Os06g0297500
chr06	11740001	11840000	Os06g0309200
chr06	11740001	11840000	Os06g0309400
chr06	11740001	11840000	Os06g0309550
chr06	11740001	11840000	Os06g0310200
chr06	11740001	11840000	Os06g0310350
chr06	12350001	12450000	Os06g0318800
chr06	12350001	12450000	Os06g0318900
chr06	12350001	12450000	Os06g0319133
chr06	12350001	12450000	Os06g0319366
chr06	12350001	12450000	Os06g0319540
chr06	12350001	12450000	Os06g0319600
chr06	12350001	12450000	Os06g0319700
chr06	12350001	12450000	Os06g0319800
chr06	12350001	12450000	Os06g0319850
chr06	12350001	12450000	Os06g0320000
chr06	12350001	12450000	Os06g0320200
chr06	12350001	12450000	Os06g0320300
chr06	12350001	12450000	Os06g0318650
chr06	12350001	12450000	Os06g0318700
chr06	12350001	12450000	Os06g0320100
chr06	16720001	16820000	Os06g0488050
chr06	16720001	16820000	Os06g0488125
chr06	16720001	16820000	Os06g0488600
chr06	16720001	16820000	Os06g0487900
chr06	16720001	16820000	Os06g0488200
chr06	19090001	19190000	Os06g0520733
chr06	19090001	19190000	Os06g0521000
chr06	19090001	19190000	Os06g0520600
chr06	21430001	21530000	Os06g0560400
chr06	21430001	21530000	Os06g0560700
chr06	21430001	21530000	Os06g0561050
chr06	21430001	21530000	Os06g0561100
chr06	21430001	21530000	Os06g0561501
chr06	21430001	21530000	Os06g0561000
chr06	21430001	21530000	Os06g0561200
chr06	22700001	22800000	Os06g0581300
chr06	22700001	22800000	Os06g0581500
chr06	22700001	22800000	Os06g0581701
chr06	22700001	22800000	Os06g0582400
chr06	22700001	22800000	Os06g0582600
chr06	22700001	22800000	Os06g0583400
chr06	22700001	22800000	Os06g0583501
chr06	26920001	27020000	Os06g0656300
chr06	26920001	27020000	Os06g0656400
chr06	26920001	27020000	Os06g0656500
chr06	26920001	27020000	Os06g0656566
chr06	26920001	27020000	Os06g0656700
chr06	26920001	27020000	Os06g0656725
chr06	26920001	27020000	Os06g0656800
chr07	2710001	2820000	Os07g0151650
chr07	2710001	2820000	Os07g0151700
chr07	2710001	2820000	Os07g0151800
chr07	2710001	2820000	Os07g0151900
chr07	2710001	2820000	Os07g0152101
chr07	2710001	2820000	Os07g0152200
chr07	2710001	2820000	Os07g0152500
chr07	2710001	2820000	Os07g0152700
chr07	2710001	2820000	Os07g0152800
chr07	2710001	2820000	Os07g0152900
chr07	2710001	2820000	Os07g0152950
chr07	2710001	2820000	Os07g0153000
chr07	2710001	2820000	Os07g0153150
chr07	2710001	2820000	Os07g0153300
chr07	2710001	2820000	Os07g0152301
chr07	2710001	2820000	Os07g0152000
chr07	2820001	2920000	Os07g0153300
chr07	2820001	2920000	Os07g0153400
chr07	2820001	2920000	Os07g0153600
chr07	2820001	2920000	Os07g0154100
chr07	2820001	2920000	Os07g0154201
chr07	2820001	2920000	Os07g0154300
chr07	2820001	2920000	Os07g0154400
chr07	2930001	3030000	Os07g0154800
chr07	2930001	3030000	Os07g0154900
chr07	2930001	3030000	Os07g0155100
chr07	2930001	3030000	Os07g0155600
chr07	2930001	3030000	Os07g0156200
chr07	2930001	3030000	Os07g0156467
chr07	2930001	3030000	Os07g0156732
chr07	2930001	3030000	Os07g0155200
chr07	3030001	3130000	Os07g0156910
chr07	3030001	3130000	Os07g0157000
chr07	3030001	3130000	Os07g0157401
chr07	3030001	3130000	Os07g0157700
chr07	3030001	3130000	Os07g0158000
chr07	3030001	3130000	Os07g0158100
chr07	3030001	3130000	Os07g0158200
chr07	3030001	3130000	Os07g0158300
chr07	3030001	3130000	Os07g0158400
chr07	3030001	3130000	Os07g0157600
chr07	3030001	3130000	Os07g0157900
chr07	3030001	3130000	Os07g0158500
chr07	3680001	3780000	Os07g0169100
chr07	3680001	3780000	Os07g0169300
chr07	3680001	3780000	Os07g0169500
chr07	3680001	3780000	Os07g0169600
chr07	3680001	3780000	Os07g0169800
chr07	3680001	3780000	Os07g0170000
chr07	3680001	3780000	Os07g0170016
chr07	3680001	3780000	Os07g0170049
chr07	3680001	3780000	Os07g0170200
chr07	3680001	3780000	Os07g0170300
chr07	3680001	3780000	Os07g0170400
chr07	3680001	3780000	Os07g0170500
chr07	3680001	3780000	Os07g0170800
chr07	3680001	3780000	Os07g0170900
chr07	3680001	3780000	Os07g0171100
chr07	3680001	3780000	Os07g0171200
chr07	3680001	3780000	Os07g0171300
chr07	3680001	3780000	Os07g0171350
chr07	3680001	3780000	Os07g0169700
chr07	3680001	3780000	Os07g0170100
chr07	3980001	4140000	Os07g0175600
chr07	3980001	4140000	Os07g0175700
chr07	3980001	4140000	Os07g0175750
chr07	3980001	4140000	Os07g0175801
chr07	3980001	4140000	Os07g0175900
chr07	3980001	4140000	Os07g0176200
chr07	3980001	4140000	Os07g0176300
chr07	3980001	4140000	Os07g0176401
chr07	3980001	4140000	Os07g0176600
chr07	3980001	4140000	Os07g0176900
chr07	3980001	4140000	Os07g0176966
chr07	3980001	4140000	Os07g0177000
chr07	3980001	4140000	Os07g0177150
chr07	3980001	4140000	Os07g0177200
chr07	3980001	4140000	Os07g0177300
chr07	3980001	4140000	Os07g0178100
chr07	3980001	4140000	Os07g0178600
chr07	3980001	4140000	Os07g0176400
chr07	3980001	4140000	Os07g0176500
chr07	3980001	4140000	Os07g0177100
chr07	6520001	6620000	Os07g0218600
chr07	6520001	6620000	Os07g0218700
chr07	6520001	6620000	Os07g0218766
chr07	6520001	6620000	Os07g0218832
chr07	6520001	6620000	Os07g0219250
chr07	6520001	6620000	Os07g0219300
chr07	6520001	6620000	Os07g0219400
chr07	6520001	6620000	Os07g0218200
chr07	7650001	7750000	Os07g0237700
chr07	7650001	7750000	Os07g0237900
chr07	7650001	7750000	Os07g0238500
chr07	7650001	7750000	Os07g0238600
chr07	7650001	7750000	Os07g0238800
chr07	7650001	7750000	Os07g0239000
chr07	7650001	7750000	Os07g0239200
chr07	7650001	7750000	Os07g0239400
chr07	7650001	7750000	Os07g0238700
chr07	7650001	7750000	Os07g0239500
chr07	9830001	9960000	Os07g0269800
chr07	9830001	9960000	Os07g0269450
chr07	13160001	13260000	Os07g0416600
chr07	13160001	13260000	Os07g0416700
chr07	13160001	13260000	Os07g0416750
chr07	13160001	13260000	Os07g0416900
chr07	13160001	13260000	Os07g0417200
chr07	13160001	13260000	Os07g0417400
chr07	13160001	13260000	Os07g0417600
chr07	13160001	13260000	Os07g0417683
chr07	15770001	15870000	Os07g0456033
chr07	15770001	15870000	Os07g0456400
chr07	15770001	15870000	Os07g0455100
chr07	17920001	18020000	Os07g0486700
chr07	17920001	18020000	Os07g0487000
chr07	17920001	18020000	Os07g0487099
chr07	17920001	18020000	Os07g0487198
chr07	17920001	18020000	Os07g0487300
chr07	22430001	22530000	Os07g0562051
chr07	22430001	22530000	Os07g0562400
chr07	22430001	22530000	Os07g0562700
chr07	22430001	22530000	Os07g0562900
chr07	22430001	22530000	Os07g0562950
chr07	22430001	22530000	Os07g0563000
chr07	22430001	22530000	Os07g0562800
chr07	23180001	23280000	Os07g0573400
chr07	23180001	23280000	Os07g0573450
chr07	23180001	23280000	Os07g0573500
chr07	23180001	23280000	Os07g0573600
chr07	23180001	23280000	Os07g0573700
chr07	23180001	23280000	Os07g0573900
chr07	23180001	23280000	Os07g0574100
chr07	23180001	23280000	Os07g0574150
chr07	23180001	23280000	Os07g0574200
chr07	23180001	23280000	Os07g0574300
chr07	23180001	23280000	Os07g0574400
chr07	23180001	23280000	Os07g0574500
chr07	23180001	23280000	Os07g0574600
chr07	23180001	23280000	Os07g0574800
chr07	23180001	23280000	Os07g0574850
chr07	23180001	23280000	Os07g0574900
chr07	23180001	23280000	Os07g0575000
chr07	23180001	23280000	Os07g0575366
chr07	23180001	23280000	Os07g0575500
chr07	23180001	23280000	Os07g0575550
chr07	23180001	23280000	Os07g0575600
chr07	23180001	23280000	Os07g0575100
chr07	23180001	23280000	Os07g0573800
chr07	25410001	25510000	Os07g0616600
chr07	25410001	25510000	Os07g0616800
chr07	25410001	25510000	Os07g0616850
chr07	25410001	25510000	Os07g0616900
chr07	25410001	25510000	Os07g0617000
chr07	25410001	25510000	Os07g0617100
chr07	25410001	25510000	Os07g0617500
chr07	25410001	25510000	Os07g0617600
chr07	25410001	25510000	Os07g0617700
chr07	25410001	25510000	Os07g0617901
chr07	25410001	25510000	Os07g0618000
chr07	25410001	25510000	Os07g0616500
chr07	25410001	25510000	Os07g0617800
chr07	25410001	25510000	Os07g0616750
chr07	27160001	27260000	Os07g0649800
chr07	27160001	27260000	Os07g0650000
chr07	27160001	27260000	Os07g0650100
chr07	27160001	27260000	Os07g0650200
chr07	27160001	27260000	Os07g0650300
chr07	27160001	27260000	Os07g0650375
chr07	27160001	27260000	Os07g0650451
chr07	27160001	27260000	Os07g0650600
chr07	27160001	27260000	Os07g0652900
chr07	28180001	28340000	Os07g0667300
chr07	28180001	28340000	Os07g0667350
chr07	28180001	28340000	Os07g0667400
chr07	28180001	28340000	Os07g0667800
chr07	28180001	28340000	Os07g0667900
chr07	28180001	28340000	Os07g0668000
chr07	28180001	28340000	Os07g0668200
chr07	28180001	28340000	Os07g0668251
chr07	28180001	28340000	Os07g0668300
chr07	28180001	28340000	Os07g0668600
chr07	28180001	28340000	Os07g0668700
chr07	28180001	28340000	Os07g0668800
chr07	28180001	28340000	Os07g0668900
chr07	28180001	28340000	Os07g0669000
chr07	28180001	28340000	Os07g0669100
chr07	28180001	28340000	Os07g0669401
chr07	28180001	28340000	Os07g0669500
chr07	28180001	28340000	Os07g0669650
chr07	28180001	28340000	Os07g0669675
chr07	28180001	28340000	Os07g0669700
chr07	28180001	28340000	Os07g0669750
chr07	28180001	28340000	Os07g0670000
chr07	28180001	28340000	Os07g0670100
chr07	28180001	28340000	Os07g0670200
chr07	28180001	28340000	Os07g0668100
chr07	28180001	28340000	Os07g0668500
chr07	28180001	28340000	Os07g0669200
chr07	28180001	28340000	Os07g0669800
chr07	28180001	28340000	Os07g0667100
chr07	28180001	28340000	Os07g0669600
chr08	2470001	2570000	Os08g0144100
chr08	2470001	2570000	Os08g0144400
chr08	3710001	3810000	Os08g0163100
chr08	3710001	3810000	Os08g0163200
chr08	3710001	3810000	Os08g0163300
chr08	3710001	3810000	Os08g0163500
chr08	3710001	3810000	Os08g0163600
chr08	3710001	3810000	Os08g0163700
chr08	3710001	3810000	Os08g0163800
chr08	3710001	3810000	Os08g0163850
chr08	3710001	3810000	Os08g0163900
chr08	3710001	3810000	Os08g0164000
chr08	3710001	3810000	Os08g0164100
chr08	3710001	3810000	Os08g0164300
chr08	3710001	3810000	Os08g0163400
chr08	9500001	9600000	Os08g0256000
[truncated: 658 more rows]

## Sheet: Supplementary Table 6
Supplementary Table 6 All putatively identified metabolites in rice seeds by non-targeted metabolomic analysis in this study
Metabolite	Black rice accessions
	BR159-5	C198-5	BR165-5	BR173-5	BR177-5	BR178-5	W067-5	BR180-5	BR182-5	BR189-5	BR191-5	BR203-5	BR117-5	BR264-5	BR159-10	C198-10	C199-10	BR165-10	BR173-10	BR177-10	BR178-10	W067-10	BR180-10	BR182-10	BR185-10	BR189-10	BR191-10	BR203-10	BR117-10	BR264-10	BR308-10	BR159-15	C198-15	C199-15	BR165-15	BR173-15	BR177-15	BR178-15	W067-15	BR180-15	BR182-15	BR185-15	BR189-15	BR191-15	BR203-15	BR117-15	BR264-15	BR316-15	BR159-20
LPE(18:1(9Z)/0:0)	0.318531	0.360859	0.275842	0.427748	0.357543	0.319832	0.411559	0.307064	0.352183	0.500127	0.336427	0.462727	0.332463	0.359131	0.487125	0.290046	0.428188	0.352274	0.429252	0.271891	0.290429	0.556421	0.28872	0.277658	0.244485	0.443945	0.158697	0.274862	0.197451	0.527943	0.356066	0.267966	0.234599	0.216906	0.179617	0.157573	0.202552	0.33894	0.275906	0.114485	0.250346	0.267093	0.262049	0.190837	0.248994	0.198361	0.252126	0.137844	0.156137
Valproic acid	0.443969	0.562786	0.619169	0.539509	0.520344	0.507691	0.715849	0.501498	0.529199	0.539966	0.730481	0.614479	0.660193	0.653794	0.372398	0.409382	0.400366	0.390495	0.422329	0.47881	0.42031	0.571617	0.374339	0.40775	0.443489	0.427709	0.43766	0.501271	0.442949	0.53129	0.352476	0.320845	0.360031	0.375395	0.428617	0.416642	0.410884	0.409791	0.402927	0.344937	0.427679	0.414303	0.37044	0.379524	0.370365	0.393244	0.386417	0.336497	0.353368
Isocaproic acid	0.321843	0.362048	0.535331	0.380634	0.358385	0.420871	0.694986	0.346335	0.344343	0.32314	0.442603	0.390209	0.521047	0.405261	0.329499	0.675296	0.239154	0.353389	0.465073	0.447452	0.966269	0.336404	0.868239	0.269707	0.786904	0.297468	0.415435	0.525594	0.515525	0.395286	0.257251	0.179297	0.20377	0.205845	0.254694	0.457686	0.322244	0.337998	0.180413	0.178571	0.223908	0.397213	0.223393	0.210233	0.254912	0.340559	0.232996	0.295111	0.184431
(2R)-6-Oxo-2-piperidinecarboxylic acid	0.117677	0.183537	0.246227	0.144707	0.113168	0.167541	0.172257	0.164317	0.146612	0.1177	0.128963	0.129995	0.143788	0.147699	0.0609701	0.0864603	0.0761716	0.133233	0.106222	0.121694	0.114319	0.134203	0.0877219	0.0640643	0.154416	0.0876132	0.127406	0.108646	0.079036	0.134158	0.113198	0.0849246	0.113643	0.0754816	0.109125	0.0951854	0.067933	0.0921385	0.0852407	0.0833218	0.147904	0.124794	0.106932	0.0930484	0.0543853	0.100627	0.12188	0.131362	0.0417631
Caprylic acid	0.443969	0.562786	0.619169	0.539509	0.520344	0.507691	0.715849	0.501498	0.529199	0.539966	0.730481	0.614479	0.660193	0.653794	0.372398	0.409382	0.400366	0.390495	0.422329	0.47881	0.42031	0.571617	0.374339	0.40775	0.443489	0.427709	0.43766	0.501271	0.442949	0.53129	0.352476	0.320845	0.360031	0.375395	0.428617	0.416642	0.410884	0.409791	0.402927	0.344937	0.427679	0.414303	0.37044	0.379524	0.370365	0.393244	0.386417	0.336497	0.353368
PC(10:0/10:0)	0.00694896	0.0135305	0.0100221	0.0129982	0.0130689	0.0115703	0.017973	0.0077601	0.0212557	0.0219508	0.0148966	0.0283469	0.0117536	0.0187251	0.0135977	0.0142964	0.0147185	0.0154993	0.0149004	0.0192501	0.00675498	0.00787708	0.0257642	0.0201804	0.0144151	0.0173075	0.0228922	0.0154936	0.00713074	0.0172601	0.0203	0.00550797	0.0118463	0.00511915	0.00536977	0.00489966	0.008452	0.0203454	0.00356906	0.00250036	0.00707353	0.00574278	0.00502688	0.00649493	0.00531984	0.00651885	0.00753381	0.00402161	0.00255808
3-hydroxybenzaldehyde	0.134348	0.0973448	0.237151	0.202748	0.175179	0.176836	1.23931	0.142456	0.137865	0.132899	1.02857	0.689089	0.388811	0.158246	0.0635389	0.102344	0.0566073	0.0755468	0.148916	0.079294	0.0875413	0.0936809	0.0636592	0.0766562	0.14448	0.0824179	0.0656317	0.501833	0.0794355	0.0939314	0.22229	0.109746	0.0676784	0.0492374	0.0691489	0.0560793	0.0537037	0.0505404	0.0512377	0.114882	0.0481308	0.0777292	0.0666991	0.0528755	0.048188	0.043993	0.129812	0.0662854	0.0434981
Leu-Val	0.718413	0.778791	0.998616	0.863689	0.821551	0.817581	0.594644	0.736572	0.705857	0.62363	1.59524	1.23186	0.995882	0.709769	0.284125	0.548002	0.153773	0.259715	0.557232	0.420456	0.575529	0.306742	0.192262	0.251466	0.778034	0.113677	0.269607	0.687794	0.416697	0.257368	0.111293	0.0289475	0.0555993	0.00820497	0.024405	0.0181427	0.0520515	0.0650892	0.0173043	0.0219916	0.0263497	0.0239843	0.0186126	0.0292369	0.0326107	0.0399629	0.0397936	0.0118982	0.00975948
Linoleic acid	0.536174	0.406681	0.430523	0.521557	0.388778	0.515815	0.376953	0.4419	0.483693	0.37526	0.530745	0.370629	0.432718	0.410507	0.179458	0.0871945	0.1757	0.150504	0.233495	0.144629	0.120354	0.178238	0.109775	0.158718	0.210722	0.126306	0.1005	0.176828	0.155068	0.185084	0.153668	0.0457905	0.0624455	0.0433653	0.0482505	0.0491819	0.0633133	0.0568412	0.0553236	0.0614303	0.0633026	0.0633804	0.0850373	0.0452954	0.0640373	0.043772	0.0827067	0.161931	0.0718275
cis-​9,​10-​Epoxystearic acid	6.79076	4.98106	4.02657	6.05976	6.35628	7.07017	5.23316	5.11183	5.96881	4.07802	3.62279	7.3067	5.01243	5.72339	1.99444	1.91869	2.95914	2.64892	3.05972	2.38001	2.21924	5.64833	1.1521	2.08458	2.50133	2.05623	1.41582	3.27582	2.74186	5.8936	3.48598	1.20993	0.854741	1.60011	0.887154	1.56589	0.950254	1.17454	1.0847	0.950868	0.981129	0.943967	1.19503	0.904434	0.943761	0.934067	1.61377	0.71489	0.907129
(1R,7R,10R)-4,10,11,11-tetramethyltricyclo[5.3.1.01,5]undec-4-en-3-one	0.0254665	0.0549212	0.0797232	0.042288	0.0355753	0.0408225	0.0261117	0.03539	0.026444	0.025688	0.025823	0.0453528	0.0296835	0.0495882	0.0173736	0.0132825	0.0112592	0.00778395	0.0174164	0.0187322	0.0156296	0.0302363	0.00935046	0.0128512	0.0167504	0.0176083	0.00971187	0.0177573	0.0133133	0.0229773	0.014419	0.00844423	0.00413374	0.00669404	0.00620292	0.00623978	0.0074533	0.00864455	0.00567753	0.00403439	0.00854853	0.00676546	0.00570898	0.00265344	0.00740779	0.00567081	0.00566417	0.006009	0.00520614
Pelargonic acid	1.14503	1.62567	1.67897	1.9045	1.61939	1.436	1.64511	1.45067	2.61458	1.3077	1.83785	2.16296	1.69821	2.03112	1.06894	1.44172	1.60979	1.40542	2.0968	1.87646	1.24371	2.48274	1.31513	2.11	1.85952	1.87193	1.46346	2.06135	1.90857	1.91505	1.52709	0.982648	1.68872	1.76693	1.46307	1.53495	1.51434	1.04857	1.41815	1.64157	1.61585	1.69168	1.24982	1.2507	1.09269	1.47856	1.2698	1.96043	1.16678
14-(hydroxymethyl)-5,9-dimethyl-tetracyclo[11.2.1.01,10.04,9]hexadecane-5-carboxylic acid	0.121255	0.0616814	0.172467	0.10939	0.169996	0.156174	0.0633442	0.11583	0.0953886	0.0729941	0.179759	0.110727	0.0851351	0.150917	0.0449281	0.00712003	0.0502887	0.087896	0.044045	0.0418519	0.142092	0.0598513	0.0433111	0.0260003	0.0789564	0.0378925	0.0169328	0.0267686	0.0442627	0.0354246	0.0141601	0.00951141	0.00303762	0.0025406	0.0133121	0.0065865	0.0314102	0.00863783	0.00839687	0.00962716	0.0110741	0.0119521	0.00369442	0.0112368	0.01078	0.0538618	0.00810088	0.00696194	0.0213223
(5S,9R)-14-(hydroxymethyl)-5,9-dimethyl-tetracyclo[11.2.1.01,10.04,9]hexadecane-5-carboxylic acid	0.125395	0.063787	0.178355	0.113124	0.175799	0.161505	0.0655066	0.119785	0.0986449	0.0754859	0.185896	0.114506	0.0880414	0.156069	0.0464618	0.00736308	0.0520054	0.0908964	0.0469008	0.0433401	0.146943	0.0625405	0.0447896	0.0268879	0.0816517	0.0378427	0.0175108	0.0276824	0.0457737	0.0368315	0.0146435	0.0098361	0.00314132	0.00262732	0.0137665	0.00681134	0.0324824	0.0089327	0.00868352	0.0099558	0.0114522	0.0123601	0.00382053	0.0116204	0.011148	0.0562818	0.00837742	0.0071996	0.0220502
(1R,2R,4S,16R,17R,20S)-2-hydroxy-13,20-dimethoxy-4,7,17,22,22-pentamethyl-5,10,21,23-tetraoxahexacyclo[18.2.1.01,17.04,16.06,14.08,12]tricosa-6(14),7,12-trien-11-one	0.345812	0.28579	0.219606	0.228682	0.348973	0.358865	0.201469	0.211351	0.339449	0.416659	0.468805	0.495561	0.203658	0.404218	0.405062	2.88855	0.263691	0.209208	0.237797	0.267083	0.160477	0.506951	0.432892	0.357461	0.280433	0.194327	0.264491	0.306517	0.169933	0.282652	0.177824	0.284294	0.153948	0.539563	0.382233	0.330981	1.76985	0.466438	0.335849	0.225306	0.20704	0.24245	0.285269	0.230133	0.347835	0.426963	0.232279	0.317917	0.311153
[(2S,3R,4S,5S,6R)-3,4,5-trihydroxy-6-(hydroxymethyl)tetrahydropyran-2-yl] (1R,4S,5R,9S,10R,13S)-13-[(2S,3R,4S,5S,6R)-4,5-dihydroxy-6-(hydroxymethyl)-3-[(2S,3R,4R,5R,6S)-3,4,5-trihydroxy-6-methyl-tetrahydropyran-2-yl]oxy-tetrahydropyran-2-yl]oxy-5,9-dimethyl-14-methylene-tetracyclo[11.2.1.01,10.04,9]hexadecane-5-carboxylate	0.0177443	0.000321588	0.00285501	0.00289449	0.0133805	0.0248389	2.5888e-05	0.016952	0.00374299	0.00264224	2.70586e-05	0.055954	0.0321268	0.000691861	0.0325387	0.00744954	0.018172	0.0416329	0.0402255	0.00866938	0.058023	2.45226e-05	0.0193489	0.0138527	0.024404	0.0492656	0.00740441	0.0326197	0.0547183	0.0063517	2.16419e-05	0.00121307	1.96152e-05	2.03988e-05	0.000146842	0.00194244	0.00187965	0.0117927	0.000780852	0.000598428	0.00104915	0.00119064	0.00283986	1.8937e-05	0.00175149	0.00846359	1.8363e-05	0.000369589	0.000470956
5-Hydroxyvalproic acid	0.154691	0.311009	0.558458	0.276739	0.2149	0.262989	0.507436	0.278123	0.230372	0.167672	0.234049	0.131538	0.468497	0.260734	0.0163863	0.0232837	0.0323838	0.0581792	0.0389936	0.0305356	0.0489373	0.0664807	0.0344563	0.0302734	0.0296168	0.0370489	0.024785	0.0458311	0.0521053	0.0865863	0.0310899	0.009551	0.0127781	0.0153755	0.0158786	0.0154926	0.0127231	0.0151596	0.0115175	0.0125851	0.0109767	0.022873	0.0184428	0.0122235	0.0126792	0.0129411	0.0144835	0.0152151	0.00855681
Salicylic acid	10.8843	37.7477	41.9151	16.4515	11.2513	19.0719	6.0385	15.7372	25.6948	12.0538	15.7695	26.533	29.8138	27.1266	5.25174	5.93866	10.4397	13.5236	10.0027	9.81675	11.8464	1.49651	8.40383	5.63565	9.12206	5.44703	3.98471	16.9553	10.2989	9.57647	6.73214	0.955196	1.3083	1.57787	2.35765	1.34729	2.48639	2.97402	0.159844	0.740378	2.02032	1.0124	1.91761	1.32246	1.98869	1.95659	1.42694	0.529861	0.604999
Phe-Pro	0.0571929	0.0670947	0.100894	0.066934	0.0746984	0.0627113	0.0784942	0.0543344	0.059978	0.0818871	0.124222	0.0839512	0.130098	0.0625268	0.0288029	0.122844	0.0233124	0.0179299	0.0469285	0.0870885	0.0643819	0.0181823	0.0231216	0.0234591	0.080908	0.0088576	0.0522381	0.0858471	0.0646291	0.0200106	0.0172177	0.000728238	0.00283062	0.00178409	0.00106795	0.00189869	0.00256	0.00192742	0.000901022	0.00230899	0.00203596	0.00150306	0.00132799	0.00162903	0.00261457	0.00380795	0.000821187	0.00137721	0.00114442
2-amino-5-[(1-carboxy-2-phenyl-ethyl)amino]-5-oxo-pentanoic acid	0.473638	0.674952	0.814165	0.618446	0.454761	0.535026	0.736848	0.40769	0.598018	0.609933	0.671224	0.359752	0.559465	0.440194	0.0837913	0.0977968	0.0940525	0.137048	0.152011	0.104171	0.0668224	0.184325	0.0892159	0.0939374	0.142066	0.0754743	0.092144	0.113272	0.135758	0.156588	0.158317	0.015811	0.0181159	0.0210434	0.0210509	0.0401442	0.030116	0.0338483	0.0152758	0.0240774	0.0355062	0.0300723	0.0179234	0.0177273	0.0181989	0.0211723	0.0254045	0.0220101	0.0197425
Norleucine	7.22391	12.6927	14.9993	12.9936	10.1687	12.4761	14.9166	6.95383	11.3375	7.10433	22.6048	8.67268	7.4253	11.7462	3.08048	5.48721	1.871	2.9638	4.41709	3.87591	3.29272	3.98859	2.08968	2.59255	5.01678	2.43393	2.92654	3.65415	4.07865	3.51542	2.51385	0.753708	1.06736	0.651381	0.763585	0.880498	1.0417	1.05455	0.689972	0.768265	0.904377	1.02074	0.847941	0.797357	0.708857	0.913955	0.706117	0.770747	0.528412
Caproic acid	0.316926	0.354699	0.520362	0.369997	0.356347	0.409105	0.676736	0.347756	0.334893	0.314358	0.430227	0.388875	0.506549	0.405889	0.320338	0.656413	0.232467	0.372651	0.452166	0.43494	0.939249	0.327114	0.843961	0.298881	0.7649	0.296111	0.403819	0.510897	0.50111	0.384896	0.250058	0.174284	0.198074	0.200089	0.252652	0.444903	0.313428	0.32864	0.175369	0.173578	0.217647	0.386106	0.217328	0.204354	0.247785	0.346089	0.226482	0.286868	0.179274
9-Oxooctadecanoic acid	6.75066	4.95164	4.00279	6.02397	6.31874	7.02841	5.20225	5.08164	5.93356	4.05393	3.6014	7.26354	4.98283	5.68959	1.98148	1.90735	2.94166	2.64229	3.04165	2.30596	2.24803	5.61497	1.1453	2.07107	2.48656	2.04634	1.40746	3.25816	2.72572	5.85879	3.4654	1.20278	0.849693	1.59066	0.881914	1.55665	0.944642	1.16761	1.0783	0.945252	0.975334	0.938391	1.18797	0.899092	0.938187	0.92855	1.60424	0.710668	0.901771
5-[(Z)-5-hydroxy-3-methyl-pent-3-enyl]-1,4a-dimethyl-6-methylene-decalin-1-carboxylic acid	0.122437	0.0622823	0.174147	0.110456	0.171652	0.157695	0.0639612	0.116959	0.096139	0.0737051	0.18151	0.111805	0.0859644	0.152387	0.0453657	0.00718938	0.0507786	0.0887521	0.0458287	0.0422865	0.143477	0.0610651	0.043733	0.0262536	0.0797255	0.0369402	0.0170977	0.0270294	0.0446938	0.0357696	0.014298	0.00960406	0.00306721	0.00256534	0.0134418	0.00665066	0.0317162	0.00872197	0.00847867	0.00972093	0.011182	0.0120686	0.0037304	0.0113463	0.010885	0.0549541	0.00817979	0.00702976	0.02153
Leucine	7.70518	13.5383	15.9986	13.8592	10.8462	13.3072	15.9104	7.41711	12.0928	7.57764	24.1108	9.25047	7.91999	12.5288	3.26034	5.85222	1.99564	3.1413	4.71136	4.1388	3.29483	4.08393	2.22888	2.75902	5.35101	2.59609	3.08412	3.89759	4.35032	3.73805	2.68133	0.803921	1.13847	0.694777	0.814457	0.939158	1.1111	1.12481	0.735939	0.819448	0.964629	1.08874	0.904432	0.850478	0.756082	0.974845	0.75316	0.822095	0.563616
Erucic acid	0.0413859	0.0268433	0.0274373	0.0360981	0.0350281	0.0502389	0.0577958	0.0345445	0.0635949	0.0510083	0.0480633	0.0393406	0.0261231	0.0531171	0.0209599	0.0636238	0.0312962	0.00239089	0.0539739	0.0334601	0.0541857	0.0480537	0.0560612	0.0365021	0.0388365	0.0411634	0.041933	0.0281044	0.0408951	0.0395275	0.0489394	0.0215383	0.0447856	0.0366849	0.024108	0.0610603	0.0517554	0.0324401	0.0273497	0.0579383	0.0723792	0.0392259	0.0332024	0.0386874	0.0495971	0.000379997	0.0364013	0.0445922	0.0453224
LPC(18:1)	1.13095	1.35955	0.713927	1.43697	1.16061	1.08679	1.19148	0.910105	1.35593	1.60532	1.02214	2.1076	1.67247	2.02611	2.96786	2.59694	2.35788	2.7371	2.72608	1.75032	2.78029	3.15312	3.61966	1.63228	1.39165	3.33121	1.1145	2.48033	2.09338	3.44645	2.43072	2.15947	2.46622	1.80566	1.43726	1.66247	1.88567	2.78847	2.99128	1.59365	1.93048	1.81568	2.38524	1.84046	2.07523	1.96959	2.71154	1.16327	1.94157
LPC(16:0)	4.95884	6.56134	5.85885	7.37028	8.33783	9.82818	12.0364	7.3527	7.97397	10.7383	8.66725	11.1296	7.0915	13.3561	10.5222	12.5866	8.66037	10.6306	9.05633	10.5655	9.13746	9.6226	14.9758	10.663	9.17312	9.46704	9.98225	11.1251	8.03114	15.283	10.8105	8.11881	12.067	7.26807	9.0837	9.74718	10.7062	11.9748	9.43077	6.89748	9.70397	9.84939	7.59568	8.44672	9.34106	10.3292	10.4842	8.60424	8.24475
Capric acid	0.540895	0.447832	0.485641	0.472569	0.445707	0.60656	0.631623	0.427687	0.536094	0.480836	0.526049	0.542103	0.528308	0.599824	0.399546	0.400039	0.419635	0.429534	0.456822	0.454627	0.462715	0.697704	0.429926	0.50868	0.431263	0.469913	0.43828	0.51787	0.517645	0.698746	0.354122	0.358129	0.503347	0.386007	0.435898	0.517323	0.424862	0.473761	0.467792	0.350123	0.412095	0.431667	0.454807	0.452777	0.330082	0.438906	0.365145	0.35909	0.480176
Pratensein	0.00636372	0.203088	0.047457	0.0286618	0.0485342	0.0347613	0.135642	0.0613099	0.0387678	0.0251311	0.176801	0.0509622	0.0163819	0.171528	0.0146955	0.0325046	0.116616	0.0454298	0.0212309	0.0213048	0.0887126	0.0185331	0.0252495	0.0272487	0.0211551	0.0169011	0.0227594	0.0395632	0.0178006	0.0558693	0.0340529	0.0436277	0.0670542	0.0111282	0.0127032	0.0236961	0.0732063	0.0305309	0.0229065	0.044775	0.0509173	0.0149382	0.0255134	0.0318723	0.0257045	0.0222631	0.0300085	0.0374913	0.0658597
(-)-Camphoric acid	0.160323	0.225222	0.192831	0.180814	0.13511	0.333516	0.307918	0.175962	0.26579	0.0939934	0.269093	0.353954	0.174957	0.121814	0.0565873	0.100969	0.059368	0.0672293	0.108607	0.0668841	0.104063	0.0763477	0.0495333	0.0643784	0.087156	0.034251	0.0382132	0.11586	0.036597	0.0676334	0.0793242	0.0236429	0.0208485	0.020576	0.01303	0.0197548	0.0136309	0.0363821	0.0127574	0.00977291	0.0229416	0.0209292	0.0129083	0.0124176	0.0181757	0.00899828	0.0152242	0.0160209	0.0089871
1-(1H-indol-3-yl)ethanone	0.0276665	0.0393319	0.061779	0.0234974	0.0302205	0.0729083	0.139834	0.0117231	0.0479204	0.0173933	0.101003	0.0565699	0.0489634	0.107	0.0615877	0.0051175	0.00675615	0.00620769	0.0186872	0.0178791	0.0080755	0.0208669	0.00633683	0.0159166	0.00979217	0.00968907	0.0102322	0.0263319	0.00719125	0.0218839	0.00460608	0.00873216	0.00408138	0.00286804	0.00370839	0.0040944	0.00458165	0.00777293	0.00442198	0.00332397	0.00459294	0.00216769	0.0041844	0.00203202	0.00322849	0.00437403	0.00437445	0.00503269	0.00422452
2-(3,4-dihydroxyphenyl)-7-hydroxy-5-[(2S,3R,4S,5S,6R)-3,4,5-trihydroxy-6-[[(2R,3R,4R,5R,6S)-3,4,5-trihydroxy-6-methyl-tetrahydropyran-2-yl]oxymethyl]tetrahydropyran-2-yl]oxy-chromen-4-one	0.0333063	0.128985	0.0644314	0.0178058	0.0265782	2.54626e-05	0.146709	0.00611497	0.0225073	0.00980385	0.149495	0.0392846	0.0283353	0.0532762	0.010967	0.00483884	0.145428	0.00401719	0.00554715	0.013143	2.20992e-05	0.00933416	2.16709e-05	0.0065851	0.0152971	0.0103507	0.0201666	0.0156922	0.0145483	0.00944044	0.0790623	0.0121944	0.0134318	0.0437803	0.0101258	0.00503697	0.00827679	0.00082953	0.00497644	0.00548103	0.0135651	0.00324023	0.00195407	0.017278	0.00484101	0.0105433	0.0033797	0.0284684	0.00678187
3,5-Dihydroxyacetophenone	0.0467281	0.0422371	0.0655856	0.100502	0.0613548	0.083668	0.103673	0.0684893	0.0720449	0.0628672	0.0877952	0.0606498	0.0608177	0.0809058	0.0135554	0.0218589	0.0412207	0.0314575	0.0333892	0.0216109	0.0309666	0.0806752	0.0278578	0.0270277	0.0279987	0.034535	0.0356388	0.037937	0.033207	0.0519704	0.0337038	0.0211307	0.0290831	0.0234913	0.0224244	0.0214255	0.0258272	0.0220528	0.0217484	0.0144303	0.024481	0.0226438	0.0186416	0.0203032	0.0208908	0.0196684	0.0245325	0.0136263	0.0256988
L-Valyl-L-phenylalanine	0.0216331	0.0314937	0.0341815	0.0387994	0.0400517	0.00986458	1.05509e-05	0.0195504	0.0306042	0.0378109	0.0315347	0.0979027	0.0382227	0.00517979	0.153558	3.96563	0.755172	0.432798	0.47162	0.202372	0.140979	0.0392433	1.08397	0.257398	0.189146	0.215828	0.464568	0.284862	0.173053	0.0190194	0.369266	0.0389458	0.244192	0.0231828	0.155143	0.0266921	0.118373	0.104519	0.285708	0.024494	0.114943	0.0960484	0.17044	0.248667	0.0525024	0.181045	0.309102	0.0110613	0.00328986
Allopurinol	0.0507757	0.153673	0.102047	0.0193466	0.192321	0.0787161	0.274776	0.0585119	0.0115179	0.066607	0.00590929	0.246665	0.30679	0.167285	0.00382122	0.00474916	0.0750712	0.0119786	0.0128834	0.0121063	0.0629932	0.102828	0.0254834	0.00541369	0.0270708	0.0163245	0.00650291	0.028712	0.0248004	0.0646183	0.0141661	1.02788e-05	9.88626e-06	0.00259976	9.55114e-06	0.0105441	1.02847e-05	0.000864701	9.82626e-06	0.00255049	1.09566e-05	0.00432396	9.50497e-06	1.04923e-05	9.96918e-06	0.00217449	9.53453e-06	1.08622e-05	1.06086e-05
3-Hydroxybutyric acid	0.493765	0.628034	0.594509	0.525025	0.287603	0.311178	0.677893	0.43014	0.417422	0.343772	0.259455	0.0565824	1.02523	0.495244	0.270106	0.159064	0.286774	0.157195	0.195576	0.142264	0.237041	0.372299	0.148174	0.120451	0.268026	0.151853	0.252279	0.151615	0.118931	0.605158	0.132584	0.10771	0.114251	0.0489931	0.112159	0.0689368	0.103361	0.231508	0.0861807	0.0875827	0.103744	0.0947349	0.0825922	0.0946114	0.0844772	0.0989567	0.21246	0.0619578	0.0498415
2-Hydroxyethanesulfonic acid	0.101495	0.0523423	0.0522861	0.0514312	0.0684663	0.0863011	0.0758851	0.0524825	0.0522972	0.0458064	0.0521722	0.224705	0.0586047	0.0401049	0.0648439	0.0622196	0.0860533	0.0768319	0.0667041	0.114943	0.118082	0.0858825	0.0113328	0.0614405	0.0997799	0.112608	0.0768576	0.0951469	0.149505	0.065128	0.108464	0.111097	0.0594287	0.135382	0.0580203	0.11365	0.0777835	0.0926222	0.164657	0.171315	0.0700949	0.0808444	0.0877082	0.0984977	0.065392	0.0800859	0.0718837	0.0454498	0.149656
Isonicotinic acid	1.20874	0.864306	0.841354	0.913129	0.95877	0.986719	0.626987	1.33591	0.840329	1.43457	0.651531	1.06725	0.991434	0.854178	2.05156	2.04892	1.53294	1.45396	1.60993	1.958	1.50288	1.45093	1.74476	1.43414	1.64292	1.7325	1.94738	1.53914	1.27917	1.45557	2.56638	1.15357	0.761479	0.541959	1.04395	1.04431	1.03779	1.82172	0.587053	0.40022	1.18209	0.930121	1.20198	0.979538	0.675146	1.06893	0.781832	0.867272	0.192561
Val-Ile	0.726446	0.7875	1.00978	0.873347	0.830738	0.826724	0.601294	0.744809	0.713751	0.630603	1.61308	1.24563	1.00702	0.717706	0.287302	0.55413	0.155493	0.271054	0.563463	0.425157	0.581965	0.310015	0.193256	0.271007	0.786735	0.114948	0.272621	0.695485	0.421357	0.259891	0.112538	0.0292712	0.056221	0.00829672	0.024678	0.0183456	0.0526336	0.065817	0.0174978	0.0222375	0.0266444	0.0242525	0.0188207	0.0295639	0.0329754	0.0404098	0.0402385	0.0120313	0.00986862
ethyl octanoate	0.540895	0.447832	0.485641	0.472569	0.445707	0.60656	0.631623	0.427687	0.536094	0.480836	0.526049	0.542103	0.528308	0.599824	0.399546	0.400039	0.419635	0.429534	0.456822	0.454627	0.462715	0.697704	0.429926	0.50868	0.431263	0.469913	0.43828	0.51787	0.517645	0.698746	0.354122	0.358129	0.503347	0.386007	0.435898	0.517323	0.424862	0.473761	0.467792	0.350123	0.412095	0.431667	0.454807	0.452777	0.330082	0.438906	0.365145	0.35909	0.480176
2-Hydroxybutyric acid	0.504076	0.641149	0.606923	0.535988	0.293609	0.317676	0.692048	0.439122	0.426138	0.350951	0.264873	0.057764	1.04664	0.505586	0.275746	0.162386	0.292762	0.160254	0.199657	0.145233	0.240785	0.380073	0.151268	0.122966	0.273623	0.155024	0.257547	0.154765	0.121428	0.617795	0.135353	0.10996	0.116637	0.0500161	0.114501	0.0703764	0.105519	0.236342	0.0879803	0.0894116	0.10591	0.0967132	0.0843168	0.0965871	0.0862412	0.101023	0.216896	0.0632516	0.0508823
Nicotinate	1.18823	0.849638	0.827075	0.897632	0.942499	0.969974	0.616346	1.31324	0.826103	1.41022	0.640474	1.04914	0.974609	0.839681	2.01674	2.01416	1.50692	1.43106	1.58261	1.92477	1.4844	1.42632	1.71515	1.4098	1.61504	1.7031	1.91433	1.51302	1.25024	1.43087	2.52283	1.13399	0.748555	0.532761	1.02623	1.02658	1.01831	1.79081	0.57709	0.393428	1.16803	0.914336	1.18158	0.962914	0.663654	1.08752	0.768564	0.852553	0.189293
NAE(16:0)	0.020791	0.0236804	0.0562661	0.0243255	0.0221367	0.0211649	0.0612656	0.0294601	0.017904	0.0243886	0.0360022	0.0217718	0.0276063	0.0341979	0.0139887	0.027419	0.00637746	0.0143396	0.0100025	0.0163329	0.0164645	0.0227514	0.0210851	0.00673936	0.0130269	0.00773347	0.0124795	0.0152936	0.00937248	0.02187	0.0108433	0.00517247	0.0149882	0.00426506	0.00767566	0.0124117	0.0186761	0.00798775	0.0072714	0.00323676	0.00451898	0.0135677	0.006168	0.0071242	0.0066218	0.00721139	0.00538698	0.00755171	0.0114438
9-Oxo-10(E),12(E)-octadecadienoic acid	36.814	43.8968	96.8715	28.531	21.9783	57.2612	46.4415	25.2509	23.9144	31.3647	31.6086	40.8083	41.3509	55.7505	9.47665	9.76489	5.2545	8.7967	11.8141	11.7089	13.0427	17.1285	7.78767	6.55707	13.9124	6.31103	7.1686	24.7592	8.51177	19.5932	4.48924	1.40057	4.4646	1.09942	1.26113	1.96578	8.85713	5.06528	0.912664	0.761714	1.26958	2.19019	1.4939	1.08321	1.41011	1.79564	2.92988	0.748871	0.566843
16-Hydroxypalmitic acid	1.00697	0.76514	0.396571	0.93451	1.09668	0.942474	0.613085	0.764097	1.03463	0.527339	0.406652	1.21406	0.800228	0.802512	0.306426	0.401143	0.532254	0.400055	0.519497	0.297907	0.396769	0.80209	0.137868	0.337952	0.483395	0.20983	0.16405	0.344179	0.255982	0.807149	0.340298	0.0795138	0.0926207	0.0707707	0.0850519	0.121146	0.083267	0.143324	0.0690955	0.0477139	0.0800361	0.0981754	0.0888479	0.0824667	0.0715396	0.0888345	0.0886944	0.0644177	0.0761899
5-[(E)-4-carboxy-3-methyl-but-3-enyl]-1,4a-dimethyl-6-methylene-decalin-1-carboxylic acid	0.217461	0.783435	1.20837	0.580976	1.13393	1.46383	0.25668	1.03796	0.3369	0.532522	0.833163	0.586843	0.463433	0.369829	0.0277184	0.0266222	0.0102255	0.168001	0.102033	0.110462	0.429201	0.0908876	0.11913	0.0649246	0.159631	0.124617	0.0369403	0.104643	0.182425	0.0759765	0.0507394	0.0278724	0.00568607	0.00890068	0.017818	0.0115168	0.0266912	0.047816	0.0126014	0.00787478	0.00858333	0.0159061	0.00859337	0.0353254	0.0229819	0.0627611	0.0122498	0.00885341	0.00736868
2,5-Di-tert-butylhydroquinone	0.0729499	0.0517521	0.0918903	0.0623391	0.0599664	0.0487342	0.0708017	0.0531226	0.0907119	0.0862139	0.149273	0.0489772	0.0580208	0.0650698	0.0516124	0.0632636	0.0342469	0.123075	0.0331041	0.0497638	0.0665317	0.077715	0.0325925	0.0554538	0.0467123	0.0295736	0.0565395	0.0654418	0.0555507	0.0619079	0.139226	0.0789199	0.0382479	0.0544484	0.0561368	0.0482253	0.038891	0.056727	0.0448116	0.0596212	0.0664865	0.0695013	0.0482913	0.029833	0.048922	0.0320108	0.0470496	0.0857419	0.0264651
(Z)-9,10,11-trihydroxyoctadec-12-enoic acid	14.0941	38.5968	44.3553	18.4341	16.6981	22.6059	48.2853	15.7731	16.1788	11.173	25.3756	17.2088	39.0364	25.703	6.16161	12.0416	9.16148	9.24602	12.7871	8.67948	14.1361	9.18322	13.5802	6.30193	19.5425	4.43425	5.4186	16.5095	8.41389	8.77857	6.96157	0.831907	0.857376	0.642241	2.10421	2.82743	3.0681	3.54098	0.632244	0.623755	1.24952	3.93216	1.25375	0.732282	1.64444	2.05218	0.991928	1.11547	0.168339
4-[2-[(1R,4aS,5R,8aS)-6-hydroxy-5-(hydroxymethyl)-5,8a-dimethyl-2-methylene-decalin-1-yl]ethyl]-2H-furan-5-one	0.219966	0.178464	0.273811	0.349228	0.0841474	0.232004	0.153844	0.237458	0.0838598	0.157874	0.236992	0.189011	0.27381	0.13061	0.180829	0.0998964	0.0915033	0.0761809	0.0791198	0.142863	0.0429739	0.178015	0.0683895	0.0439301	0.103926	0.295622	0.0381128	0.122308	0.0926233	0.0777687	0.0576803	0.0726514	0.0464193	0.015991	0.0180827	0.0317454	0.0612582	0.0282276	0.0396087	0.0763437	0.0492391	0.0707977	0.0254044	0.0140975	0.0455681	0.153522	0.042082	0.0328177	0.101965
Sulfuretin	0.00844743	0.288858	0.171745	0.0200691	0.034526	0.018639	0.38049	0.035931	0.0165184	0.0207327	0.0679988	0.143259	0.0145276	0.595093	0.00199882	0.0142347	0.322171	0.0540912	0.00387503	0.00576864	0.0148063	0.0203106	0.00824211	0.00477149	0.0078423	0.00867997	0.0192327	0.0243152	0.00856847	0.155124	0.0187801	0.0034333	0.0108903	0.00947161	0.0034995	0.00493545	0.0295419	0.00178114	0.00903812	0.00685497	0.00757545	0.00513304	0.00752552	0.00631298	0.00968244	0.0101329	0.0519492	0.010423	0.00390297
7,3',4'-Trihydroxyflavone	0.00831198	0.284226	0.168992	0.0197473	0.0339724	0.0183401	0.374388	0.0353549	0.0162535	0.0204003	0.0669084	0.140962	0.0142947	0.585551	0.00196677	0.0140064	0.317005	0.0532239	0.0038129	0.00567614	0.0145689	0.0199849	0.00810995	0.00469498	0.00771682	0.00854078	0.0189243	0.0239253	0.00843107	0.152637	0.018479	0.00337824	0.0107157	0.00931973	0.00344339	0.00485631	0.0290682	0.00175258	0.00889319	0.00674505	0.00745397	0.00505073	0.00740484	0.00621175	0.00952718	0.00997044	0.0511162	0.0102559	0.00384039
Sebacic acid	0.0703722	0.0922696	0.151487	0.109364	0.0899034	0.103643	0.21819	0.0640086	0.076192	0.0911608	0.210037	0.101311	0.109002	0.0972457	0.0306319	0.0270684	0.0253147	0.047893	0.0302827	0.0351629	0.0445784	0.0599579	0.0187412	0.0271726	0.0389855	0.0326884	0.0297345	0.0675255	0.0420814	0.0894585	0.0939588	0.0460594	0.0141286	0.019539	0.019973	0.0152399	0.0130478	0.0232875	0.0187349	0.0168974	0.0300587	0.0174962	0.0273433	0.0108547	0.0205735	0.0125935	0.0296176	0.0266011	0.0112886
Methyl vanillate	1.55311	4.0651	3.87956	2.00977	1.19766	4.01108	1.50726	2.68553	1.21002	1.51709	2.85868	2.22643	0.921635	1.59402	0.95237	0.526366	2.43853	2.15035	0.55279	0.566813	2.44052	0.668592	0.827822	0.286387	0.67077	0.598441	0.599234	1.03373	0.346431	0.524052	0.852167	0.164381	0.108299	0.20449	0.459028	0.103078	0.0589675	0.325664	0.0939852	0.101192	0.0571793	0.0697548	0.0857161	0.120132	0.135747	0.0992186	0.0414135	0.0875066	0.108246
Quercetin	1.00161e-05	0.010706	0.00651252	1.01089e-05	1.03296e-05	9.94793e-06	0.00524044	0.00193616	9.75485e-06	0.00434092	0.0089198	0.00244255	9.81618e-06	0.000270819	4.07516	2.96254	0.130009	1.45785	0.409685	2.31365	0.765161	0.0207663	0.806723	0.476783	0.471106	0.448228	2.05861	3.12508	0.754252	1.01922e-05	0.206651	0.277295	0.140152	0.014568	0.438664	0.0427752	0.214331	0.290419	0.0200729	0.110424	0.1078	0.022592	0.126547	0.274058	0.144536	0.206109	0.144007	0.0512253	0.343262
5,7-dihydroxy-2-[4-[3,4,5-trihydroxy-6-(hydroxymethyl)tetrahydropyran-2-yl]oxyphenyl]chroman-4-one	0.00158096	0.00429365	0.00229369	0.0102499	0.00305962	0.000400302	0.00594834	0.00161692	0.000635038	0.00122409	0.00126777	0.000679205	0.00204581	0.00150676	0.0732718	0.152164	0.0213003	0.0151665	0.0157532	0.0395095	0.0493116	0.00473067	0.0303696	0.0217851	0.025732	0.00735024	0.0308658	0.0573362	0.0336134	0.00114576	0.0212488	0.0457933	0.0458049	0.0131158	0.0343087	0.00823208	0.0330518	0.0145586	0.0255317	0.0208099	0.0227804	0.00598022	0.0062112	0.0364911	0.0214156	0.0303984	0.0380077	0.0228264	0.0140693
N-(p-Coumaroyl) Serotonin	1.00161e-05	0.0379854	0.00870271	0.00257449	1.03296e-05	0.00986299	1.05509e-05	0.0050552	0.000135467	1.35884e-05	0.0123393	0.00109554	9.81618e-06	1.06706e-05	0.0565911	0.412875	0.00725272	0.0144269	0.00207606	0.00913735	0.207673	0.00165504	0.132731	0.000401647	0.0121858	0.002866	0.0232444	0.153111	0.370916	0.00198909	1.33919e-05	0.142524	0.438123	0.290229	0.14051	0.22499	0.812817	0.00426878	1.26638	0.222351	0.100777	0.11376	0.112784	0.0747923	0.198642	1.85382	0.134607	1.62849	0.358252
5-methyl-4-[(2S,3R,4S,5S,6R)-3,4,5-trihydroxy-6-(hydroxymethyl)tetrahydropyran-2-yl]oxy-chromen-2-one	0.000371598	0.00983103	0.000257967	0.00284014	0.000782008	0.00131958	0.00122595	0.00059934	0.00078174	0.00100363	0.00588619	0.00100962	9.81618e-06	0.000453759	0.0219701	0.0275008	0.0818217	0.0088486	0.0465304	0.0227156	0.0361478	0.0054252	0.0155584	0.0273064	0.026782	0.00749788	0.00161179	0.0349136	0.0163766	0.00278443	0.029316	0.0253247	0.0335904	0.0369134	0.0236694	0.0431849	0.0959839	0.0144472	0.0310759	0.0253191	0.0493858	0.0281964	0.0198952	0.0319422	0.0209376	0.0491222	0.0505319	0.0512393	0.0179209
Guanosine	0.663589	0.668846	1.09998	1.0528	0.859711	0.907223	0.661198	0.885745	0.649858	1.0969	1.30942	0.868102	0.46214	0.649819	0.477834	0.475972	0.35363	0.381788	0.716417	0.680156	0.532943	0.464246	0.241878	0.326762	0.749468	0.265395	0.388759	0.654214	0.50805	0.346964	0.352045	0.04336	0.0656297	0.0622401	0.0403681	0.102256	0.052881	0.000991025	0.0390913	0.0403168	0.0488538	0.0857519	0.0538545	0.0447745	0.04942	0.078972	0.0761461	0.0634597	0.0215329
Thr-Leu	0.765773	1.04	1.19068	0.930006	0.841268	0.846557	0.848925	0.866074	0.768637	1.00347	1.64976	0.866439	0.942969	0.865686	0.453167	0.830962	0.214387	0.324012	0.63774	0.602109	0.504352	0.360039	0.308686	0.306733	0.836328	0.203849	0.408272	0.763629	0.519604	0.371824	0.225147	0.0421931	0.0624549	0.0165029	0.0368033	0.0321941	0.0581966	0.0612016	0.0187473	0.0260036	0.0389393	0.0473595	0.0304472	0.0353037	0.0471844	0.0516682	0.0366065	0.0331223	0.0120788
Uridine	1.00243	1.59789	1.63298	1.84821	1.1354	1.85042	1.24845	1.41835	1.15975	1.40489	2.51325	1.84523	0.815572	1.11761	1.28521	1.71216	1.34702	1.10445	1.43815	1.41738	1.02759	0.630213	0.608808	1.21576	1.74514	0.880777	1.06073	1.37655	1.21339	0.656438	1.48291	0.307588	0.38265	0.26247	0.268586	0.188839	0.319431	0.453392	0.411538	0.252397	0.298293	0.377055	0.344573	0.349447	0.333477	0.329216	0.591936	0.218225	0.143549
Maltobionate	0.688326	1.32368	1.4466	0.744129	1.02468	1.15683	1.38296	0.89908	0.615446	0.588539	0.596952	1.18181	3.31861	0.99703	0.458805	0.217892	0.762027	0.592475	0.398437	0.560786	1.14949	0.777319	0.413983	0.336106	0.560678	0.434404	0.347266	0.562738	1.68595	0.633628	0.571222	0.283385	0.194779	0.3983	0.201272	0.444918	0.352008	0.347739	0.179509	0.334908	0.211992	0.342854	0.165372	0.276022	0.185123	1.08725	0.114462	0.360223	0.473811
L-Arginine	5.24787	6.02518	9.64004	6.28806	5.43358	5.03774	6.31171	5.62169	4.57944	5.38964	14.7589	5.59684	5.11561	6.24819	1.84638	2.49726	1.65789	1.55352	3.45549	2.40326	1.83286	2.32877	1.39533	1.69278	3.49848	1.04788	1.71202	2.70773	2.5129	1.92379	1.39234	0.17991	0.2383	0.170972	0.292666	0.284151	0.399539	0.417914	0.0748085	0.263222	0.293665	0.299443	0.183671	0.224576	0.32441	0.297691	0.179163	0.262712	0.0252543
(E)-5-[(1R,3S,4aS,5S,8aS)-3-hydroxy-1,4a,5-trimethyl-2-methylidene-4,5,6,7,8,8a-hexahydro-3H-naphthalen-1-yl]-3-methylpent-2-enoic acid	0.121255	0.0616814	0.172467	0.10939	0.169996	0.156174	0.0633442	0.11583	0.0953886	0.0729941	0.179759	0.110727	0.0851351	0.150917	0.0449281	0.00712003	0.0502887	0.087896	0.044045	0.0418519	0.142092	0.0598513	0.0433111	0.0260003	0.0789564	0.0378925	0.0169328	0.0267686	0.0442627	0.0354246	0.0141601	0.00951141	0.00303762	0.0025406	0.0133121	0.0065865	0.0314102	0.00863783	0.00839687	0.00962716	0.0110741	0.0119521	0.00369442	0.0112368	0.01078	0.0538618	0.00810088	0.00696194	0.0213223
Isoleucine	7.31468	12.8522	15.1878	13.1568	10.2965	12.6328	15.104	7.04121	11.48	7.1936	22.8889	8.78166	7.5186	11.8938	3.09512	5.5571	1.89451	3.02031	4.47259	3.92857	3.38714	3.99602	2.11593	2.62048	5.07982	2.46452	2.93901	3.70006	4.12985	3.52416	2.54544	0.763178	1.08078	0.659566	0.77318	0.891562	1.05479	1.0678	0.698642	0.777918	0.915742	1.03357	0.858596	0.807376	0.717764	0.92544	0.71499	0.780432	0.535052
3-Amino-4-methylpentanoic acid	7.22391	12.6927	14.9993	12.9936	10.1687	12.4761	14.9166	6.95383	11.3375	7.10433	22.6048	8.67268	7.4253	11.7462	3.08048	5.48721	1.871	2.9638	4.41709	3.87591	3.29272	3.98859	2.08968	2.59255	5.01678	2.43393	2.92654	3.65415	4.07865	3.51542	2.51385	0.753708	1.06736	0.651381	0.763585	0.880498	1.0417	1.05455	0.689972	0.768265	0.904377	1.02074	0.847941	0.797357	0.708857	0.913955	0.706117	0.770747	0.528412
2-Hydroxypalmitic acid	1.00697	0.76514	0.396571	0.93451	1.09668	0.942474	0.613085	0.764097	1.03463	0.527339	0.406652	1.21406	0.800228	0.802512	0.306426	0.401143	0.532254	0.400055	0.519497	0.297907	0.396769	0.80209	0.137868	0.337952	0.483395	0.20983	0.16405	0.344179	0.255982	0.807149	0.340298	0.0795138	0.0926207	0.0707707	0.0850519	0.121146	0.083267	0.143324	0.0690955	0.0477139	0.0800361	0.0981754	0.0888479	0.0824667	0.0715396	0.0888345	0.0886944	0.0644177	0.0761899
(Z)-6,9,10-trihydroxyoctadec-7-enoic acid	13.9257	38.1357	43.8255	18.2138	16.4987	22.3358	47.7085	15.5847	15.9855	11.0395	25.0725	17.0032	38.5701	25.396	6.08808	11.8978	9.05203	9.13556	12.6343	8.57548	13.9672	9.03427	13.418	6.3375	19.309	4.38128	5.32008	16.3123	8.2809	8.65913	6.8784	0.821969	0.847134	0.634569	2.07907	2.79365	3.03144	3.49867	0.624691	0.616303	1.23459	3.88519	1.23877	0.723534	1.62479	2.02766	0.980078	1.10214	0.166328
Methyl isovanillate	1.55311	4.0651	3.87956	2.00977	1.19766	4.01108	1.50726	2.68553	1.21002	1.51709	2.85868	2.22643	0.921635	1.59402	0.95237	0.526366	2.43853	2.15035	0.55279	0.566813	2.44052	0.668592	0.827822	0.286387	0.67077	0.598441	0.599234	1.03373	0.346431	0.524052	0.852167	0.164381	0.108299	0.20449	0.459028	0.103078	0.0589675	0.325664	0.0939852	0.101192	0.0571793	0.0697548	0.0857161	0.120132	0.135747	0.0992186	0.0414135	0.0875066	0.108246
Choerospondin	0.00160857	0.00436864	0.00233375	0.0104289	0.00311306	0.000407294	0.00605224	0.00164517	0.00064613	0.00124547	0.00128991	0.000691069	0.00208154	0.00153308	0.0745516	0.154822	0.0216724	0.0154314	0.0160284	0.0401996	0.0501729	0.0048133	0.0309	0.0221656	0.0261815	0.00747925	0.0314049	0.0583377	0.0342005	0.00116578	0.0216199	0.0465932	0.0466049	0.0133448	0.034908	0.00837684	0.0336291	0.0148129	0.0259777	0.0211734	0.0231783	0.00608468	0.00631969	0.0371285	0.0217896	0.0309294	0.0386716	0.0232251	0.0143202
(E)-3-(3,4-dihydroxyphenyl)-1-[2-hydroxy-4-[(2S,3R,4S,5S,6R)-3,4,5-trihydroxy-6-(hydroxymethyl)tetrahydropyran-2-yl]oxy-phenyl]prop-2-en-1-one	0.00158096	0.00429365	0.00229369	0.0102499	0.00305962	0.000400302	0.00594834	0.00161692	0.000635038	0.00122409	0.00126777	0.000679205	0.00204581	0.00150676	0.0732718	0.152164	0.0213003	0.0151665	0.0157532	0.0395095	0.0493116	0.00473067	0.0303696	0.0217851	0.025732	0.00735024	0.0308658	0.0573362	0.0336134	0.00114576	0.0212488	0.0457933	0.0458049	0.0131158	0.0343087	0.00823208	0.0330518	0.0145586	0.0255317	0.0208099	0.0227804	0.00598022	0.0062112	0.0364911	0.0214156	0.0303984	0.0380077	0.0228264	0.0140693
DEHP	2.25729	2.50666	2.8817	2.20919	2.1514	1.76845	2.24309	2.69439	1.89047	2.83711	2.7652	1.91126	2.80132	1.68783	2.53582	2.35254	1.55047	1.81782	1.90756	2.22558	1.85545	2.25739	2.20396	1.7621	2.54308	1.78197	1.87945	1.59581	1.7195	1.9884	2.22915	1.75617	1.77528	1.64836	2.07004	1.65279	1.89213	1.70541	1.87026	1.75484	1.78161	1.76594	1.46821	2.19484	1.66257	1.69866	1.48405	1.86951	1.91902
beta-Chamigrenic acid	0.565074	0.553137	0.578774	0.576248	0.595053	0.586816	0.675337	0.63078	0.635886	0.520114	0.704477	0.682783	0.593697	0.688534	0.482097	0.45866	0.562317	0.537835	0.539591	0.580467	0.598505	0.653365	0.573368	0.568767	0.584119	0.504153	0.572219	0.544316	0.654786	0.69537	0.513841	0.488385	0.632342	0.5049	0.478559	0.481096	0.531848	0.52448	0.48655	0.449865	0.46254	0.534959	0.543148	0.586553	0.494591	0.550929	0.475122	0.441605	0.522282
Isosteviol	0.338191	0.297702	1.20012	0.40335	0.44944	1.09174	0.326681	0.752481	0.197373	0.367096	0.589572	0.921779	0.227994	0.709643	0.183399	0.0666406	0.192876	0.451362	0.151033	0.128285	0.714517	0.138279	0.251665	0.115714	0.327283	0.238166	0.108224	0.214526	0.211933	0.183194	0.0489167	0.0333761	0.0238265	0.0103979	0.062	0.0216484	0.141194	0.0549943	0.0165973	0.0514324	0.0329386	0.035706	0.0286114	0.040824	0.0612965	0.316068	0.0395585	0.0211595	0.0381507
2-[(2S,4aR,8aS)-2-hydroxy-4a-methyl-8-methylene-decalin-2-yl]prop-2-enoic acid	0.0210796	0.0555975	0.0786975	0.0236178	0.0833108	0.0778818	0.025664	0.0194931	0.057493	0.0283892	0.05153	0.0308803	0.0581569	0.0249857	0.0193711	0.0100825	0.0137693	0.0175587	0.012796	0.0191509	0.0253876	0.0260868	0.0133633	0.0152893	0.0189123	0.0122366	0.0165951	0.0238284	0.0202943	0.021523	0.0389636	0.0264544	0.0141438	0.022608	0.016149	0.0111428	0.0150858	0.0225515	0.0149119	0.0139448	0.0186887	0.0243766	0.0179869	0.0101928	0.0185298	0.0113191	0.015128	0.0599714	0.00997927
8-hydroxy-6-methyl-2-(4-methylpent-3-enyl)octa-2,6-dienoic acid	0.109299	0.0917015	0.253144	0.11356	0.127605	0.133466	0.234435	0.117611	0.0840225	0.0822548	0.164931	0.157081	0.228856	0.137024	0.0130772	0.0149878	0.00971321	0.0217735	0.0122005	0.0180072	0.0296431	0.0381166	0.014617	0.0186676	0.0155466	0.0150428	0.013092	0.0239703	0.02014	0.0736048	0.00865985	0.00443298	0.00560401	0.00464276	0.00693456	0.00592584	0.00920219	0.00835309	0.00382214	0.00597911	0.00492224	0.00501202	0.00383745	0.00439984	0.00583731	0.00734954	0.0069084	0.00434703	0.00210114
(±)-Dihydroactinidiolide	0.0492182	0.0504699	0.104344	0.0615983	0.0729695	0.0624108	0.0862243	0.0574493	0.047773	0.0534048	0.0729327	0.126117	0.0669853	0.0702878	0.0145412	0.0222505	0.00929568	0.0185603	0.0219115	0.0220824	0.023094	0.0301184	0.0165561	0.0113535	0.0180234	0.0108286	0.0133902	0.0224343	0.0173993	0.0430078	0.0204377	0.00199003	9.88626e-06	9.93186e-06	0.000907816	1.01158e-05	0.000820687	0.000991419	9.82626e-06	9.95957e-06	0.000780541	0.00349471	0.000891236	0.000783346	0.00106201	9.71572e-06	9.53453e-06	1.08622e-05	1.06086e-05
4-Vinylphenol	0.044104	0.419539	0.00759484	0.11811	0.235889	0.211264	0.0787488	0.131285	0.0599635	0.0409854	0.0416155	0.670618	0.0905019	0.0470521	0.0203344	0.0311445	0.117726	0.0559776	0.0604128	0.0873585	0.142272	0.313177	0.0620283	0.0455791	0.066148	0.1095	0.015054	0.169003	0.0993107	0.107862	0.0407949	0.0031491	0.00471635	0.0259905	0.0010586	0.00815516	0.00813045	0.0136847	0.0255343	0.0128913	0.00574018	0.00946685	0.00646375	0.0056274	0.0264271	0.016185	0.00866146	0.00228478	0.00469036
N-p-trans-Coumaroyltyramine	0.0235295	0.0306929	0.0370116	0.0137319	0.0171439	0.0102166	0.0150559	0.0249977	0.0089467	0.0262586	0.0157447	0.00969918	0.0308234	0.0141788	0.00329573	0.00886612	0.009195	0.00669914	0.00661271	0.00325222	0.111268	0.00243293	0.00643358	0.00245886	0.00802573	0.00742787	0.00384117	0.00790695	0.00966615	0.0134159	0.00707413	0.00676633	0.0485168	0.00228065	0.0039227	0.0199854	0.0624279	0.004111	0.0243323	0.0450908	0.00972126	0.00427073	0.00338122	0.0129921	0.0185963	0.0182969	0.00325811	0.14415	0.0945299
gamma-Glutamylvaline	0.343558	0.798119	0.638993	0.404199	0.205467	0.20538	0.604925	0.270833	0.234913	0.478883	0.643826	0.250591	0.609285	0.38369	0.190272	0.508865	0.152292	0.101127	0.360496	0.377215	0.311663	0.222374	0.135529	0.0735968	0.606282	0.0778325	0.074982	0.519447	0.0919968	0.133315	0.115164	0.0623772	0.0205881	0.0180789	0.0192892	0.0239352	0.0291971	0.05249	0.0134753	0.0303049	0.0780258	0.0350361	0.0161931	0.0376232	0.0571205	0.0935218	0.0649505	0.0718142	0.00982098
Carbidopa	0.064582	0.0406507	0.0289485	0.0287272	0.052976	0.0448872	0.0595184	0.028636	0.0330241	0.0447744	0.0482936	0.0310776	0.0507548	0.0262874	0.0172967	0.0458025	0.0162122	0.0154384	0.0198182	0.0235043	0.018772	0.0158354	0.0173154	0.0141969	0.0218301	0.0130353	0.0183321	0.0244088	0.019953	0.017061	0.0182803	0.00439073	0.00440749	0.00362931	0.00356482	0.00405103	0.00642359	0.0110676	0.00155174	0.00286742	0.00627376	0.00470087	0.00421094	0.00245286	0.00327846	0.00495017	0.00452889	0.00382062	0.000524226
Malic acid	47.0563	134.226	41.9897	134.973	91.3068	134.067	147.294	106.072	151.564	101.397	135.074	80.3888	56.9768	124.914	44.5035	55.6328	48.9517	61.6165	56.2913	51.7488	33.4158	70.8625	78.3715	36.2276	53.4269	47.4907	46.86	52.4666	55.3766	67.5183	43.7718	12.8189	19.3825	12.5709	12.8373	10.4512	24.8157	32.7657	7.70021	5.64954	24.3245	14.1706	21.1724	11.7235	19.4004	22.8127	17.4275	12.0455	3.02084
DL-m-Tyrosine	2.13597	4.25836	2.77269	3.60941	2.68616	4.43777	4.48082	2.27061	2.95262	2.03491	6.93233	2.38854	2.44331	3.82907	0.888665	0.972542	0.55254	1.04005	1.07236	0.774591	1.02288	1.22241	0.598824	0.830121	0.981638	0.533127	0.773666	0.689795	0.938931	0.97862	0.687296	0.234927	0.267927	0.178081	0.263047	0.018924	0.299401	0.29007	0.278978	0.301975	0.383522	0.329705	0.249353	0.267756	0.230311	0.283479	0.245498	0.185703	0.195627
gamma-Glutamylglutamine	1.68431	1.50365	2.28598	2.29115	1.10091	1.61732	2.18098	1.98218	1.14384	1.51413	3.49735	0.941881	1.25603	1.61394	0.371436	0.2756	0.724891	0.584719	0.575434	0.345688	0.191223	0.706076	0.286391	0.468509	0.478434	0.481613	0.233256	0.372262	0.368867	0.458827	0.543869	0.0850592	0.115018	0.134078	0.122347	0.168793	0.137133	0.251494	0.0832133	0.101056	0.12783	0.406757	0.107931	0.0894165	0.0960106	0.124967	0.123906	0.0692431	0.0409747
Threonic acid	13.0958	2.51216	15.045	4.18235	9.55349	8.67297	11.508	8.38687	6.39955	8.83716	1.04074	3.11286	15.015	8.86534	0.21744	0.179958	0.374256	0.426096	0.152477	0.206384	0.311403	2.07505	0.206071	0.177997	0.193407	0.317649	0.21212	0.206223	0.250989	2.19702	0.292193	0.21154	0.110228	0.315238	0.224518	0.225971	0.246921	0.257314	0.185017	0.0767218	0.264158	0.299156	0.240589	0.221611	0.154256	0.285688	0.111908	0.0870682	0.0339123
(E)-11-hydroxyoctadec-9-enoic acid	6.75066	4.95164	4.00279	6.02397	6.31874	7.02841	5.20225	5.08164	5.93356	4.05393	3.6014	7.26354	4.98283	5.68959	1.98148	1.90735	2.94166	2.64229	3.04165	2.30596	2.24803	5.61497	1.1453	2.07107	2.48656	2.04634	1.40746	3.25816	2.72572	5.85879	3.4654	1.20278	0.849693	1.59066	0.881914	1.55665	0.944642	1.16761	1.0783	0.945252	0.975334	0.938391	1.18797	0.899092	0.938187	0.92855	1.60424	0.710668	0.901771
2-(3,4-dihydroxyphenyl)-5-hydroxy-7-[(2S,3R,4S,5S,6R)-3,4,5-trihydroxy-6-[[(2R,3R,4R,5R,6S)-3,4,5-trihydroxy-6-methyl-tetrahydropyran-2-yl]oxymethyl]tetrahydropyran-2-yl]oxy-chromen-4-one	0.0333063	0.128985	0.0644314	0.0178058	0.0265782	2.54626e-05	0.146709	0.00611497	0.0225073	0.00980385	0.149495	0.0392846	0.0283353	0.0532762	0.010967	0.00483884	0.145428	0.00401719	0.00554715	0.013143	2.20992e-05	0.00933416	2.16709e-05	0.0065851	0.0152971	0.0103507	0.0201666	0.0156922	0.0145483	0.00944044	0.0790623	0.0121944	0.0134318	0.0437803	0.0101258	0.00503697	0.00827679	0.00082953	0.00497644	0.00548103	0.0135651	0.00324023	0.00195407	0.017278	0.00484101	0.0105433	0.0033797	0.0284684	0.00678187
ethyl 3,5-dihydroxybenzoate	1.55196	4.0621	3.8767	2.00829	1.19678	4.00813	1.50615	2.68355	1.20913	1.51597	2.85657	2.22479	0.920955	1.59284	0.951668	0.525978	2.43673	2.14877	0.552383	0.566395	2.43872	0.668099	0.827211	0.286176	0.670276	0.597993	0.598792	1.03297	0.346176	0.523666	0.851538	0.16426	0.108219	0.204339	0.45869	0.103002	0.058924	0.325424	0.0939158	0.101118	0.0571371	0.0697034	0.0856529	0.120043	0.135647	0.0991455	0.041383	0.0874421	0.108166
Prunin	0.00158096	0.00429365	0.00229369	0.0102499	0.00305962	0.000400302	0.00594834	0.00161692	0.000635038	0.00122409	0.00126777	0.000679205	0.00204581	0.00150676	0.0732718	0.152164	0.0213003	0.0151665	0.0157532	0.0395095	0.0493116	0.00473067	0.0303696	0.0217851	0.025732	0.00735024	0.0308658	0.0573362	0.0336134	0.00114576	0.0212488	0.0457933	0.0458049	0.0131158	0.0343087	0.00823208	0.0330518	0.0145586	0.0255317	0.0208099	0.0227804	0.00598022	0.0062112	0.0364911	0.0214156	0.0303984	0.0380077	0.0228264	0.0140693
Tyrosine	2.17128	4.32874	2.81852	3.66907	2.73056	4.51112	4.55488	2.30814	3.00142	2.06854	7.04691	2.42802	2.48369	3.89236	0.726793	0.988584	0.562634	1.24935	1.0258	0.742659	0.848676	1.21101	0.611083	0.875792	0.997863	0.559502	0.775323	0.667512	0.908112	0.918707	0.708105	0.238809	0.272355	0.181024	0.267395	0.0192368	0.30435	0.294864	0.283589	0.306966	0.389861	0.335154	0.253475	0.272181	0.234118	0.288164	0.249556	0.188772	0.198861
Oleamide	7.94815	12.912	9.58401	8.03323	10.1118	8.93223	5.94776	7.83286	8.81446	13.3401	12.7619	8.72958	8.69757	9.94573	7.51557	14.6773	7.94721	8.85206	10.546	9.41287	8.54625	9.90908	11.0811	9.19944	8.33603	8.96542	9.46223	8.78757	7.16881	9.0899	12.2768	12.472	7.54581	13.1406	8.81582	13.667	13.8876	13.0017	9.28084	6.64915	9.31015	10.0049	7.39553	9.66593	9.89938	10.0678	8.53822	12.5809	12.6844
Laurocapram	7.49955	13.1478	9.29354	7.48587	9.41486	8.6764	6.00865	7.75552	9.39243	13.8302	13.2995	8.49059	8.15785	9.77706	7.54936	14.8311	7.41626	9.38433	10.7522	8.98421	9.11756	10.5115	12.3689	9.37898	7.67796	8.13001	9.21995	8.93976	6.99766	8.5323	13.0817	13.0888	7.48779	13.2863	9.0739	13.8223	14.0317	13.1406	9.44383	6.6394	8.58346	9.82402	7.03794	9.38967	9.89738	10.8685	8.03373	12.9346	12.3378
Palmitamide	2.37252	3.95213	2.86395	2.7897	2.84951	2.59042	2.40088	2.43587	3.0075	4.45397	4.08471	2.46297	2.73892	2.82974	2.74474	3.75446	2.7407	2.61535	2.86346	2.90273	2.74182	2.99539	2.66149	2.59338	2.62751	2.53777	2.90258	2.7086	2.08632	2.24733	4.07668	3.07231	2.57063	3.31126	2.5702	2.98566	4.31653	3.41953	2.93196	1.78822	2.59862	2.48231	2.30186	2.76451	2.46882	2.81477	2.31485	4.08245	2.7717
Tetracosanoic acid	0.553677	0.761784	0.550881	0.533941	0.632092	0.253151	0.189808	0.523058	0.555026	0.466089	0.22709	0.28902	0.230537	0.316596	0.374656	0.671396	0.38825	0.752004	0.617383	0.26116	0.513432	0.676499	0.586845	0.370594	0.347601	0.513893	0.559351	0.347246	0.447026	0.393053	0.548704	0.364007	0.398896	0.611427	0.329949	0.404759	0.655847	0.538449	0.40073	0.655693	0.331935	0.521191	0.331888	0.647132	0.502054	0.566352	0.340525	0.522804	0.621631
LPC(15:0)	0.00305283	0.00550871	0.011393	0.00994131	0.0164752	0.0110926	0.0172879	0.0135103	0.00938436	0.00409202	0.00409642	0.0106506	0.00456104	0.0200521	0.00893552	0.039819	0.0112384	0.0148983	0.0107169	0.0223412	0.0192827	0.0118809	0.0357062	0.0156367	0.0144648	0.0117822	0.0264677	0.0191091	0.0169308	0.0499856	0.0162884	0.0184199	0.0581679	0.0111932	0.0294313	0.00786572	0.0387934	0.017364	0.0301156	0.0155476	0.022631	0.037712	0.0089564	0.0316884	0.0240704	0.0376094	0.0439908	0.0246213	0.0229584
Undecanoic acid	0.509227	0.527052	0.578994	0.51388	0.50394	0.643024	0.58618	0.518237	0.539467	0.467612	0.706871	0.6113	0.491994	0.544815	0.453301	0.426337	0.418809	0.429624	0.476908	0.50306	0.520587	0.578358	0.457511	0.497926	0.467984	0.475435	0.457797	0.502625	0.519154	0.489272	0.390346	0.480963	0.49178	0.459393	0.437423	0.49797	0.489538	0.444383	0.478154	0.469747	0.489375	0.467559	0.439146	0.471263	0.450469	0.466324	0.399992	0.489654	0.51587
5-(4-carboxy-3-methyl-butyl)-1,4a-dimethyl-6-methylene-decalin-1-carboxylic acid	0.292015	0.234426	0.456649	0.126873	0.422075	0.213049	0.196785	0.177972	0.0766945	0.0989447	0.365806	0.159197	0.255445	0.226548	0.100421	0.00605754	0.261766	0.179172	0.0407386	0.0910385	0.143154	0.135052	0.0270365	0.0181099	0.0760544	0.0621341	0.0226296	0.0191539	0.0844865	0.0505758	0.016913	0.0215573	0.00295611	0.0056927	0.020761	0.00424161	0.0163322	0.0106679	0.00910845	0.00406912	0.00281293	0.0111538	0.00324469	0.00401765	0.0103219	0.0154557	0.00246946	0.00263322	0.0567532
1-Deoxypebrolide	0.775157	0.615274	0.568704	0.520658	0.672526	0.66659	0.435055	0.470008	0.621577	1.10318	1.04391	0.770342	0.437647	0.801418	0.924856	6.08264	0.609476	0.424916	0.54231	0.61576	0.34591	0.872445	0.87564	0.690986	0.565412	0.430673	0.682023	0.60657	0.365245	0.584546	0.494653	0.89363	0.374988	1.21811	0.931806	0.75971	3.5486	0.959783	0.773858	0.551752	0.521929	0.745162	0.657892	0.645583	0.803158	0.949492	0.573895	0.813164	0.736021
3-hydroxy-2-[(Z)-oct-2-enyl]pentanedioic acid	0.239694	0.336663	0.364964	0.306631	0.363618	0.284062	0.317096	0.32945	0.309548	0.26818	0.484055	0.495579	0.358917	0.308649	0.207488	0.239459	0.273571	0.259387	0.316065	0.411579	0.262994	0.443328	0.30708	0.296087	0.283188	0.386926	0.306375	0.442517	0.388341	0.264402	0.200117	0.198931	0.309056	0.254928	0.369232	0.295951	0.277605	0.217931	0.246565	0.302726	0.296602	0.343985	0.209337	0.214759	0.257206	0.315379	0.225633	0.243134	0.209842
1,3-Dicyclohexylurea	0.221358	0.227799	0.225166	0.199526	0.276888	0.192346	0.244822	0.21523	0.202552	0.310476	0.303902	0.24944	0.234917	0.262748	0.256836	0.22196	0.242981	0.226447	0.25043	0.288359	0.229805	0.268975	0.230863	0.259569	0.22229	0.235989	0.246097	0.256391	0.237008	0.250799	0.288467	0.266084	0.243209	0.228035	0.24113	0.285233	0.2451	0.24109	0.260327	0.271152	0.263062	0.252279	0.232587	0.267952	0.246318	0.237834	0.250859	0.285755	0.274409
3-Hydroxydecanoic acid	0.10054	0.116907	0.0396631	0.0119755	0.0632214	0.0693093	0.10077	0.0154279	0.0127673	0.0286726	0.0225225	0.13264	0.118935	0.0629203	0.00921335	0.00489942	0.0283187	0.00911691	0.00621837	0.00950297	0.0362466	0.00733869	0.00932745	0.010033	0.00603192	0.00921513	0.00517224	0.0137029	0.0100656	0.018987	0.0124821	0.00514296	0.00494864	0.00422849	0.00568194	0.00668393	0.00751866	0.0070364	0.00519721	0.00631067	0.00649583	0.00612594	0.00561219	0.00459224	0.00686275	0.01566	0.00504614	0.00758402	0.00659471
Traumatic acid	0.16163	0.129048	0.189781	0.112132	0.200115	0.255832	0.217367	0.164638	0.132685	0.127885	0.262901	0.210201	0.186891	0.194307	0.203699	0.543876	0.0602234	0.169669	0.212008	0.458459	0.599497	0.164119	0.388235	0.174938	0.435489	0.173458	0.22831	0.469611	0.350932	0.216283	0.0563662	0.0434481	0.0741022	0.0348248	0.0883976	0.185835	0.115521	0.118566	0.0481252	0.0472969	0.0538921	0.181215	0.0685586	0.0545637	0.0665936	0.114279	0.0622838	0.0745283	0.0314508
Flopropione	0.0683374	0.203775	0.164915	0.0867898	0.0644225	0.179056	0.0546337	0.136483	0.0440685	0.100115	0.165965	0.101959	0.0387624	0.0792785	0.0510771	0.0252277	0.133682	0.0928842	0.0254554	0.0265032	0.113766	0.0375657	0.0445968	0.0157353	0.0285901	0.0317608	0.0298118	0.0512912	0.0144862	0.027734	0.0542904	0.00847921	0.00592552	0.0106735	0.0254744	0.00611816	0.00269113	0.0168178	0.00522131	0.00623708	0.00264173	0.00342701	0.00385912	0.00670327	0.00764647	0.00452111	0.00209787	0.00550536	0.00642942
Azelaic acid	10.0843	13.1174	25.845	4.98583	9.79998	7.13281	9.51136	11.9658	5.73328	8.59136	10.0531	5.41257	15.064	8.55293	1.04402	0.866625	2.99412	1.79057	2.50137	1.04523	6.87462	0.853701	2.27691	1.01911	3.4835	2.06293	1.16671	4.38761	3.04402	6.55259	2.1958	0.624817	0.387692	0.415724	0.282386	0.726272	0.521108	1.17264	0.335784	0.381897	0.430283	1.25279	0.661735	0.514817	0.577657	0.979654	0.421866	0.722798	0.232721
Caprolactam	0.0419226	0.0193284	0.0534149	0.0157709	0.0094764	0.0161147	0.0476055	0.0294904	0.0314622	0.0504094	0.048397	0.0253923	0.0125106	0.0135015	0.0281239	0.0437026	0.0344275	0.0212548	0.0263215	0.0280279	0.0268008	0.0272318	0.0221747	0.0366909	0.0212873	0.0196868	0.0242866	0.017511	0.0236147	0.0179346	0.0438295	0.0258856	0.0282603	0.0291432	0.0213131	0.0372389	0.0240952	0.0248876	0.0223283	0.0332274	0.0191387	0.0267843	0.0163344	0.0208347	0.0238852	0.014113	0.0134261	0.0238137	0.0253747
Tyrosine O-sulfate	0.0859548	0.0253844	0.04958	0.0664607	0.0536529	0.114677	0.112861	0.0793204	0.0663207	0.106256	0.0229621	0.0710498	0.107301	0.0877021	0.128654	0.135658	0.0564316	0.101894	0.0873851	0.183393	0.152487	0.123028	0.152248	0.0688826	0.1719	0.112788	0.0760387	0.0614881	0.110928	0.128732	0.0589206	0.065637	0.0334123	0.0282828	0.0416587	0.0437224	0.0426269	0.07935	0.0578793	0.0302075	0.153292	0.0634256	0.0553068	0.0444393	0.0272024	0.0757282	0.0550435	0.0149496	0.0269547
N-Acetylglutamic acid	0.405386	0.237381	0.371608	0.270891	0.20096	0.388011	0.247648	0.221317	0.20584	0.210773	0.234555	0.454067	0.384457	0.311373	0.354313	0.722601	0.0961008	0.312259	0.160979	0.639976	0.413225	0.300194	0.703228	0.12439	0.248483	0.285349	0.193524	0.745409	0.357727	0.394472	0.29519	0.224528	0.365269	0.188496	0.127732	0.0727892	0.28233	0.382952	0.127335	0.062888	0.209582	0.101531	0.141325	0.139887	0.227282	0.328807	0.126976	0.31163	0.264597
Uracil	0.213633	0.192873	0.300111	0.260637	0.261099	0.288641	0.285122	0.303905	0.210142	0.341842	0.21159	0.271205	0.203916	0.257051	0.427718	0.398753	0.478976	0.349529	0.287353	0.368711	0.247992	0.314047	0.347212	0.417428	0.223105	0.434032	0.390192	0.299982	0.263639	0.362202	0.666419	0.0170363	0.155374	0.12404	0.149719	0.314812	0.18362	0.260104	0.133383	0.0808139	0.1684	0.131999	0.0196005	0.138207	0.182771	0.362799	0.279708	0.204491	0.2512
Crotonoside	0.717498	0.676763	0.942853	1.12146	0.92544	0.978608	0.63562	0.896647	0.763544	1.21352	1.18615	0.919241	0.471954	0.709923	0.667319	0.645453	0.572312	0.531511	1.05483	0.895517	0.875128	0.669153	0.396743	0.508357	0.966364	0.413374	0.566982	0.950277	0.733159	0.475411	0.538255	0.0888195	0.1374	0.11906	0.0778188	0.182847	0.10367	0.1882	0.0830966	0.0746203	0.0878332	0.155159	0.100268	0.0820616	0.100948	0.14045	0.134407	0.128166	0.0501285
2,2'-Iminodiacetic acid	7.57506	6.19191	4.88717	6.39086	7.68844	7.54666	6.04124	6.35286	7.91713	8.20244	8.52663	10.1761	5.51512	7.71676	1.32702	7.97115	4.00423	7.13937	5.10491	6.62201	5.35834	3.99794	5.15398	4.21411	5.01204	3.10666	4.43153	7.62538	7.54766	5.94023	4.87956	1.01246	4.54677	2.70204	2.18937	2.46376	4.48821	4.74951	0.995205	1.14148	5.12744	3.17991	3.72805	1.76971	1.70994	4.94676	0.910172	3.26404	0.645427
Chiro-Inositol	14.0119	10.9051	13.3188	14.8235	10.9807	13.9293	13.9126	13.2168	14.6559	11.6378	11.4542	10.7525	10.7351	11.3939	8.27421	5.24579	6.72715	7.47222	10.6203	7.71735	5.22596	11.2688	4.48744	7.51286	9.7174	7.56923	6.46639	7.44967	6.82525	8.94708	6.99213	5.25821	3.06064	3.7377	4.29961	3.88659	3.75344	5.29379	3.98459	2.97133	3.98366	6.23184	4.76416	3.99399	3.73373	3.31871	4.8327	2.45411	1.84497
1,3-dihydroxy-6-(hydroxymethyl)-8-methoxy-anthracene-9,10-dione	0.00628819	0.200678	0.0468937	0.0283216	0.0479581	0.0343487	0.134032	0.0605822	0.0383076	0.0248329	0.174703	0.0503574	0.0161875	0.169492	0.0145211	0.0321188	0.115232	0.0448906	0.020979	0.0210519	0.0876596	0.0183131	0.0249498	0.0269253	0.020904	0.0167005	0.0224892	0.0390936	0.0175893	0.0552062	0.0336487	0.0431096	0.0662583	0.0109961	0.0125524	0.0234148	0.0723374	0.0301685	0.0226346	0.0442436	0.0503127	0.0147609	0.0252106	0.031494	0.0253994	0.0219989	0.0296523	0.0370463	0.065078
5,6,7-trihydroxy-2-(4-methoxyphenyl)chromen-4-one	0.00637677	0.203505	0.0475544	0.0287206	0.0486337	0.0348326	0.13592	0.0614356	0.0388473	0.0251827	0.177164	0.0510668	0.0164156	0.17188	0.0147529	0.0325713	0.116856	0.045523	0.0212745	0.021349	0.0889393	0.0185711	0.0253013	0.0273046	0.0211986	0.0169358	0.0228061	0.0396444	0.0178371	0.0559839	0.0341228	0.043717	0.0671917	0.011151	0.0127292	0.0237447	0.0733565	0.0305935	0.0229535	0.0448669	0.0510214	0.0149689	0.0255657	0.0319871	0.0259168	0.0223088	0.03007	0.0375682	0.0659948
5-hydroxy-2-(4-hydroxyphenyl)-7-[(2S,3R,4S,5S,6R)-3,4,5-trihydroxy-6-(hydroxymethyl)tetrahydropyran-2-yl]oxy-chroman-4-one	0.00159846	0.00434116	0.00231907	0.0103633	0.00309348	0.000404732	0.00601417	0.00163482	0.000642066	0.00123763	0.0012818	0.000686722	0.00206845	0.00152343	0.0740827	0.153848	0.0215361	0.0153563	0.0159276	0.0399468	0.0498573	0.00478302	0.0307057	0.0220262	0.0260168	0.00743159	0.0312073	0.0579708	0.0339854	0.00115844	0.021484	0.0463001	0.0463118	0.0132609	0.0346884	0.00832318	0.0334176	0.0147197	0.0258143	0.0210402	0.0230325	0.0060464	0.00623546	0.0368949	0.0216526	0.0307349	0.0384284	0.023079	0.0140581
1,1,9a-trimethyl-3,4,8,9-tetrahydro-2H-benzo[7]annulene-7-carboxylic acid	0.565074	0.553137	0.578774	0.576248	0.595053	0.586816	0.675337	0.63078	0.635886	0.520114	0.704477	0.682783	0.593697	0.688534	0.482097	0.45866	0.562317	0.537835	0.539591	0.580467	0.598505	0.653365	0.573368	0.568767	0.584119	0.504153	0.572219	0.544316	0.654786	0.69537	0.513841	0.488385	0.632342	0.5049	0.478559	0.481096	0.531848	0.52448	0.48655	0.449865	0.46254	0.534959	0.543148	0.586553	0.494591	0.550929	0.475122	0.441605	0.522282
Phytanic acid	0.23588	0.184933	0.151933	0.252334	0.0509508	0.283	0.182182	0.322322	0.194849	0.211029	0.161109	0.138603	0.247915	0.211322	0.189539	0.220109	0.204202	0.00252226	0.214944	0.16606	0.176527	0.229386	0.233647	0.170849	0.273238	0.235981	0.230371	0.170651	0.239427	0.170479	0.123015	0.195293	0.265758	0.287297	0.350337	0.156649	0.271315	0.222959	0.170638	0.254302	0.204368	0.231691	0.161361	0.241609	0.183393	0.00367484	0.206798	0.273977	0.221832
LPE(14:0)	0.0478725	0.0832808	0.0339691	0.0591485	0.0960566	0.103441	0.236615	0.0812032	0.0800602	0.138788	0.0440108	0.0928919	0.0895075	0.168313	0.262842	0.485158	0.186796	0.224071	0.174537	0.222614	0.19694	0.254031	0.463036	0.211694	0.214311	0.22347	0.264256	0.151115	0.109078	0.388653	0.14819	0.198036	0.717249	0.363503	0.224327	0.373948	0.333576	0.449066	0.561654	0.187647	0.22363	0.407087	0.157872	0.329687	0.221146	0.360783	0.459695	0.382349	0.240455
13(S)-HpOTrE	12.4071	16.8187	18.3683	11.6813	8.81101	14.4314	19.1482	9.22597	10.7157	6.42635	14.4904	8.10611	10.9799	13.8585	1.13805	0.766265	0.921394	1.66284	2.02349	1.06517	1.19023	3.66552	0.731019	0.989406	1.15362	0.897428	0.496484	1.07875	0.947378	3.83259	0.666797	0.108682	0.137772	0.0616589	0.0707111	0.127136	0.157091	0.500713	0.0717512	0.0539153	0.0920195	0.109096	0.115772	0.0668941	0.0951746	0.144763	0.100369	0.0577924	0.0335971
4-[2-[(E)-3-hydroxyprop-1-enyl]-4-methyl-phenyl]-2-methyl-3-propanoyloxy-pentanoic acid	0.0397154	0.217164	0.096022	0.12918	0.187747	0.254903	0.00557662	0.272254	0.0741343	0.0904932	0.118307	0.272588	0.104141	0.0595458	0.00666144	0.00536726	0.0634315	0.0170824	0.0190563	0.0103742	0.0419132	0.0172665	0.018611	0.0342752	0.0166913	0.0648865	0.00812489	0.0201939	0.0467044	0.0360399	0.00423131	0.00304081	0.00224236	0.00293258	0.00139779	0.00220113	0.00487359	0.00777988	0.00121162	0.00181764	0.00255523	0.00190187	0.00412483	0.000569747	0.00448818	0.0122451	0.00115278	0.00169604	0.000536039
(1R,3R,4R,6S,8S,10R,13R,14R)-5,5,14-trimethyl-9-methylene-tetracyclo[11.2.1.01,10.04,8]hexadecane-3,4,6,14-tetrol	0.0319891	0.0228623	0.0451684	0.0292306	0.035913	0.0572145	0.226724	0.0476178	0.0267359	0.045121	0.0538643	0.0555232	0.0483603	0.127732	0.0179362	0.0117537	0.00911695	0.0222812	0.0146797	0.0180417	0.0362677	0.1252	0.0328092	0.012539	0.0385503	0.026313	0.0110874	0.028428	0.0388568	0.0533898	0.00864604	0.00643051	0.00478102	0.00196315	0.00857504	0.00532821	0.0274896	0.00666657	0.0153049	0.0202754	0.0105234	0.00768924	0.0056809	0.00494201	0.0103323	0.0780263	0.0163678	0.00833427	0.0073454
Indoleacetic acid	0.26691	0.411718	0.23623	0.321122	0.348981	0.546759	0.378867	0.320006	0.753444	0.402692	0.110653	0.695733	0.559744	0.776012	0.349168	1.19743	0.851594	1.31906	0.57508	0.709195	0.528077	0.979447	1.99993	0.560449	0.714112	0.567025	0.62146	0.88755	2.2833	0.769959	0.889536	0.223541	0.470601	0.462512	0.310437	0.241791	0.504948	0.453254	0.205019	0.205896	0.264816	0.240467	0.271105	0.257521	0.405956	0.367986	0.630621	0.290905	0.258618
Lumichrome	0.0427521	0.0518505	0.0908176	0.0383607	0.0864007	0.148702	0.171651	0.0365472	0.0934453	0.0480043	0.185388	0.188324	0.0744413	0.147157	0.0375831	0.0113529	0.0168492	0.0221811	0.0210902	0.0143081	0.0320974	0.100819	0.0162637	0.0511664	0.0126579	0.0243183	0.0183273	0.0266958	0.0209249	0.098347	0.0108155	0.0210747	0.0100412	0.00814109	0.0103255	0.0225565	0.00902854	0.0151507	0.0104398	0.00459422	0.00948561	0.0120725	0.00919241	0.00775342	0.0203138	0.0109556	0.00984438	0.0147091	0.011191
Syringaldehyde	0.00477405	0.0230068	0.0233608	0.0317746	0.0264373	0.0653987	0.00516163	0.0486548	0.0219276	0.0607411	0.0147519	0.0336428	0.0222874	0.0208676	0.00789563	0.0220469	0.0423764	0.0334407	0.0239094	0.0201226	0.0958243	0.00508562	0.0457075	0.0178647	0.0289472	0.0263274	0.0211807	0.0361882	0.0122487	0.0187504	0.0210346	0.00505553	0.0123174	0.0212602	0.0172418	0.00968995	0.0103587	0.020295	0.00492874	0.0149534	0.00746386	0.0058457	0.00818002	0.0108428	0.0101516	0.00754961	0.00166186	0.0113984	0.00467166
Thr-Phe	0.166692	0.265233	0.268874	0.270329	0.212554	0.26286	0.221147	0.236847	0.240711	0.245772	0.313518	0.324145	0.321156	0.245598	0.0831269	0.189633	0.0931788	0.0617002	0.11676	0.0971562	0.137335	0.0854119	0.0731089	0.0239036	0.241732	0.0155409	0.0821513	0.240391	0.0381458	0.0626069	0.0758647	0.00286338	0.00630877	0.00110737	0.00287207	1.91648e-05	0.0153304	0.0207789	0.00202193	0.00427655	0.00514265	0.00148285	0.00218232	0.00541089	0.00396231	0.00689394	0.00667311	0.00248508	0.000880094
Itaconic acid	0.247914	0.534481	0.447146	0.192538	0.30342	0.312729	0.462625	0.249966	0.249847	0.194218	0.63651	0.288061	0.406896	0.423377	1.68978	4.29797	0.53697	0.406687	1.00928	2.17641	3.85274	0.244633	1.25913	0.765555	3.50271	0.196889	1.55979	2.89723	1.29349	0.200641	0.598395	0.597149	0.515822	0.159497	0.274159	0.220996	0.678551	0.631424	0.181406	0.18922	0.477065	0.13346	0.308335	0.398961	0.380157	0.285563	0.456454	0.203591	0.0724663
Inosine	0.184841	0.338897	0.270732	0.117138	0.530331	0.267875	0.534701	0.204603	0.109044	0.172587	0.135111	0.733417	0.801878	0.411341	0.820191	0.12493	0.284262	0.152551	0.165578	0.165645	0.220462	0.441269	0.154097	0.340002	0.253873	0.304744	0.542093	0.218362	0.225927	0.253815	0.368734	0.0575528	0.0521285	0.0987642	0.0769305	0.11444	0.065762	0.190582	0.066059	0.0457769	0.227524	0.170866	0.0948599	0.0746498	0.0548685	0.168606	0.0652493	0.0498436	0.0347148
gamma-Glutamylmethionine	0.15717	0.169332	0.182616	0.225561	0.105976	0.102024	0.148072	0.150931	0.109233	0.23434	0.175114	0.0704364	0.160232	0.126573	0.0219911	0.0506444	0.0375753	0.0373531	0.0572434	0.0268028	0.0185016	0.0418565	0.0295389	0.0198341	0.0649127	0.0263584	0.0295381	0.0397531	0.0429974	0.0572045	0.0562449	0.00104312	0.00512583	9.93186e-06	0.00110697	0.00279418	0.00861712	0.0105294	9.82626e-06	0.00907661	0.00969028	0.00447291	0.00573746	0.00155684	0.00414699	0.00521147	0.00759856	0.00219331	1.06086e-05
Ribothymidine	0.159058	0.0770741	0.279211	0.191689	0.172822	0.105462	0.112221	0.130188	0.150965	0.148621	0.0692062	0.18178	0.195368	0.0876002	0.0668479	0.0339608	0.0508812	0.0767078	0.105814	0.0439813	0.0729983	0.0623287	0.0327942	0.0590518	0.0599545	0.0426414	0.0258721	0.0768126	0.0582507	0.0517732	0.0268776	0.00385865	0.00334914	0.00636965	0.00667966	0.0113036	0.00675541	0.00974762	0.00772864	0.00664188	0.00999674	0.0137346	0.00161433	0.00348439	0.00264317	0.0102506	0.00301847	0.00407963	0.00139449
Cysteine S-sulfate	0.0523486	0.0557591	0.124808	0.10676	0.0704521	0.118935	0.0633246	0.0430271	0.189285	0.0579962	0.0243326	0.0507509	0.0199968	0.083424	0.0436805	0.0834676	0.0325418	0.06236	0.0518619	0.021209	0.17578	0.0252589	0.0154673	0.0291685	0.0244019	0.0303564	0.015923	0.0263625	0.0335262	0.0581151	0.0277587	0.117062	0.0238454	0.0171604	0.0418151	0.0155338	0.0500765	0.0374905	0.0109371	0.0299781	0.038982	0.0320136	0.0207707	0.0201556	0.044776	0.00464122	0.0353704	0.0238601	0.00575443
Glycylleucine	0.431663	0.585446	0.614805	0.513652	0.473086	0.420446	0.44412	0.40836	0.384104	0.445221	0.833231	0.401147	0.508938	0.463586	0.421348	0.701949	0.186518	0.206431	0.445697	0.489894	0.454812	0.233082	0.229664	0.229221	0.618669	0.268721	0.33196	0.577565	0.400726	0.281844	0.220314	0.0917044	0.0792572	0.0500035	0.0697353	0.0490518	0.0919946	0.163797	0.0465763	0.0558826	0.0773476	0.0828365	0.095398	0.0716946	0.0591622	0.0846179	0.100598	0.0522798	0.0382301
2-hydroxy-1',4,4'a-trimethyl-5'-oxo-4-vinyl-spiro[cyclopentane-1,6'-decalin]-1'-carboxylic acid	0.217461	0.783435	1.20837	0.580976	1.13393	1.46383	0.25668	1.03796	0.3369	0.532522	0.833163	0.586843	0.463433	0.369829	0.0277184	0.0266222	0.0102255	0.168001	0.102033	0.110462	0.429201	0.0908876	0.11913	0.0649246	0.159631	0.124617	0.0369403	0.104643	0.182425	0.0759765	0.0507394	0.0278724	0.00568607	0.00890068	0.017818	0.0115168	0.0266912	0.047816	0.0126014	0.00787478	0.00858333	0.0159061	0.00859337	0.0353254	0.0229819	0.0627611	0.0122498	0.00885341	0.00736868
myo-Inositol	14.0119	10.9051	13.3188	14.8235	10.9807	13.9293	13.9126	13.2168	14.6559	11.6378	11.4542	10.7525	10.7351	11.3939	8.27421	5.24579	6.72715	7.47222	10.6203	7.71735	5.22596	11.2688	4.48744	7.51286	9.7174	7.56923	6.46639	7.44967	6.82525	8.94708	6.99213	5.25821	3.06064	3.7377	4.29961	3.88659	3.75344	5.29379	3.98459	2.97133	3.98366	6.23184	4.76416	3.99399	3.73373	3.31871	4.8327	2.45411	1.84497
Mesaconic acid	0.25587	0.548774	0.459104	0.197687	0.311535	0.321092	0.474997	0.257978	0.256769	0.199412	0.653532	0.295764	0.417778	0.434699	1.73497	4.41291	0.546841	0.417754	1.03627	2.23461	3.95577	0.251186	1.2928	0.786028	3.59638	0.202157	1.60151	2.97471	1.32808	0.206007	0.605493	0.613118	0.529617	0.163762	0.281491	0.226906	0.696697	0.64831	0.186258	0.19428	0.489823	0.137031	0.316627	0.40963	0.390323	0.293199	0.468661	0.209036	0.0744043
Hexadecanedioic acid	0.133133	0.174321	0.258709	0.223547	0.170456	0.261912	0.542161	0.169552	0.178305	0.132887	0.126051	0.18643	0.254343	0.309975	0.0518581	0.130597	0.0559355	0.0782716	0.0686142	0.0688797	0.11239	0.239117	0.0391763	0.0476025	0.0863567	0.0424624	0.0381164	0.11292	0.0524707	0.258763	0.0466869	0.0140333	0.0121436	0.0163054	0.0139407	0.0214661	0.0203106	0.0260015	0.0151873	0.00799303	0.0177869	0.0266613	0.0181972	0.0155866	0.0132253	0.0183443	0.0227654	0.00911345	0.012784
Piperonylic acid	0.0406121	0.0538658	0.0402658	0.0395469	0.0364864	0.0527928	0.0428042	0.0471645	0.0394137	0.0366206	0.0461946	0.0434389	0.0417052	0.0410256	0.0942814	0.0903643	0.0556113	0.0511867	0.0656588	0.075402	0.100994	0.0389362	0.0710096	0.0650415	0.0757452	0.0430192	0.0646734	0.0959433	0.0559837	0.0382302	0.108916	0.0892795	0.062883	0.0474728	0.0492496	0.0322211	0.0744228	0.0514072	0.0825195	0.0524984	0.0894434	0.0388058	0.0399089	0.0514888	0.0399385	0.0557405	0.0501632	0.0487674	0.0420738
Nepitrin	0.00285678	0.0173888	0.000378278	0.00305818	0.0148392	0.0030313	0.00626085	0.00368675	0.00209078	0.00266651	0.00417266	0.0935508	0.00388506	0.00232145	1.4258	4.49126	0.65505	0.877563	0.196304	1.72164	1.92651	0.0419974	1.44328	0.325769	1.01812	0.572294	1.00278	3.16558	2.76635	0.0145366	0.430134	2.29456	2.53126	1.10922	1.79176	0.983446	4.03741	0.237384	0.422607	0.930771	1.4379	0.375109	0.838279	3.39257	1.68165	3.15018	0.317213	5.60409	1.882
6-Hydroxyluteolin 7-glucoside	0.000549404	0.000867678	0.00112463	0.000611021	0.00107905	0.000935944	0.0021756	0.00158784	9.75485e-06	0.00134379	1.34223e-05	1.03349e-05	9.81618e-06	0.000731892	0.622662	2.28402	0.0835046	0.197599	0.0265551	0.441282	0.452603	1.06515e-05	0.352089	0.0780371	0.166449	0.0858109	0.256241	0.875004	1.09428	1.01922e-05	0.00214917	2.26593	1.49185	0.137235	1.39353	0.198692	2.0401	0.0488268	0.231237	0.670445	0.576776	0.118463	0.280701	1.84381	1.18664	1.27335	0.192795	2.0946	1.01383
5,7-dihydroxy-2-(4-hydroxyphenyl)-6-[3,4,5-trihydroxy-6-(hydroxymethyl)tetrahydropyran-2-yl]chromen-4-one	0.190105	2.85295	1.14927	0.549139	0.961032	0.473996	1.38783	0.465817	0.846881	0.29307	2.04802	0.720113	0.168504	0.892551	0.141769	0.732488	2.57367	0.277845	0.145128	0.174664	0.122399	0.0802724	0.107767	0.1249	0.243255	0.0289912	0.527326	0.421625	0.0369817	0.223952	0.267771	0.0797861	0.124408	0.136556	0.0635209	0.0407193	0.0588971	0.0452106	0.0530524	0.0345009	0.113436	0.0781244	0.0197597	0.211663	0.104085	0.20215	0.0409808	0.0868195	0.0816864
Pro-Phe	0.157037	0.181264	0.211332	0.162837	0.162276	0.148315	0.17019	0.118037	0.137743	0.152786	0.286281	0.135206	0.111417	0.101503	0.0337361	0.0932377	0.0153341	0.0082793	0.0800573	0.104598	0.0864824	0.0681055	0.0312932	0.0160183	0.11929	0.0332315	0.0456088	0.0999264	0.0633975	0.00450951	0.00821798	0.00399505	0.00773228	0.00437104	0.00382242	0.00392121	0.0110324	0.000954394	0.000874457	0.00860445	0.00705587	0.00146553	0.00094908	0.00593357	0.00355087	0.0119468	0.00129004	0.00438334	0.00339158
Hydroxyacetone	1.03174	1.4727	2.00712	1.12018	1.07869	1.2816	1.94213	0.941323	1.17877	0.976597	1.34414	1.15284	2.09908	1.33749	0.453572	0.449159	0.42664	0.628604	0.475385	0.508746	0.349423	0.800141	0.478844	0.409038	0.549405	0.315891	0.417342	0.499887	0.524048	0.634394	0.423236	0.0785642	0.111215	0.101391	0.105132	0.0554141	0.141018	0.368904	0.130793	0.094523	0.163425	0.0647611	0.148759	0.117637	0.135939	0.156917	0.206489	0.0621108	0.0324356
Galactose 1-phosphate	1.38099	0.741075	0.31396	0.875643	0.961214	0.81513	0.369844	2.34588	1.12441	2.60085	0.456028	1.7875	0.880669	0.820321	1.43718	1.11652	2.89564	2.21965	2.2817	2.19809	0.830875	1.99267	1.60968	1.26663	1.38731	2.23894	1.08984	2.54692	1.61085	2.47801	2.54815	1.50516	1.53553	2.3968	2.84852	4.12208	2.78144	1.85691	1.10164	1.89021	2.45197	2.3496	1.38545	1.29086	2.27862	2.20263	1.48764	2.8444	1.21769
Glucose 1-phosphate	0.00300816	1.05287e-05	1.10648e-05	1.01089e-05	0.00132448	9.94793e-06	1.05509e-05	0.00192689	9.75485e-06	0.0113812	1.34223e-05	0.00425857	9.81618e-06	1.06706e-05	0.053606	0.0273017	0.0567456	0.044381	0.0162443	0.0216232	0.00143512	0.0123995	0.0500435	0.0561033	0.0107695	0.0932954	0.0292073	0.00718787	0.0254497	0.0378279	0.115235	0.174686	0.169465	0.13137	0.135473	0.223782	0.137932	0.0894132	0.104121	0.114163	0.136235	0.117044	0.120209	0.110118	0.152563	0.128952	0.265862	0.200223	0.0858931
Valine	1.57695	2.01174	2.18227	1.8736	1.42972	1.56812	2.26619	1.19908	1.38467	1.37289	3.17801	1.61495	1.52638	1.73177	0.415099	0.701717	0.296687	0.504036	0.636231	0.648282	0.486702	0.635679	0.350264	0.425484	0.736799	0.304339	0.504176	0.682098	0.674321	0.654453	0.340063	0.204431	0.267342	0.220511	0.215404	0.19409	0.24254	0.260322	0.209944	0.251396	0.241722	0.308583	0.196966	0.221913	0.150227	0.270868	0.169257	0.231843	0.184498
Proline	0.49497	0.708171	0.79515	0.600571	0.491642	0.668753	0.932479	0.390477	0.469481	0.375269	1.39572	0.468549	0.555362	0.535026	0.0850362	0.119938	0.0463191	0.216382	0.148131	0.0819006	0.0803651	0.17682	0.101073	0.137967	0.175277	0.0835188	0.163253	0.0484838	0.162395	0.188898	0.0753225	0.0410274	0.0594588	0.0614366	0.0780466	0.0628905	0.0710337	0.106332	0.0577679	0.0748373	0.0628242	0.0536249	0.0420148	0.0639713	0.0477405	0.0808086	0.0139416	0.0795176	0.0684985
Glutamate	1.78315	3.96146	1.47254	1.18565	0.975492	0.943666	1.19302	1.50919	0.812198	0.727433	1.46348	0.727062	1.34911	2.07368	6.42813	3.34421	4.71273	1.53673	4.1292	2.55747	2.39461	1.48192	1.68523	2.90504	5.6016	2.61593	4.16151	1.86754	1.42329	1.613	5.74447	3.69959	0.959	2.71527	2.41413	1.14014	2.25589	5.30046	0.829715	0.801512	2.22038	3.48848	2.66156	2.6201	2.12479	1.90288	0.507356	0.736436	0.377194
Lysine	0.412823	0.496357	0.665173	0.464809	0.451486	0.453908	0.528227	0.34997	0.395003	0.333238	0.724126	0.554292	0.447756	0.468716	0.165261	0.161781	0.12476	0.124075	0.196349	0.165095	0.136442	0.190366	0.0835824	0.128158	0.280236	0.125362	0.11473	0.21883	0.191398	0.164179	0.106546	0.0148506	0.0151191	0.0118889	0.0176118	0.0191782	0.0248707	0.0405217	0.0136009	0.0157546	0.0185552	1.0401	0.014181	0.0119158	0.0217979	0.0255057	0.0184624	0.0210405	0.00695397
4-Hydroxybenzaldehyde	0.153253	0.111043	0.270523	0.231278	0.19983	0.20172	1.4137	0.162502	0.157265	0.1516	1.17331	0.786057	0.443523	0.180514	0.07248	0.116745	0.0597115	0.0861176	0.169866	0.0904519	0.09986	0.10686	0.0726172	0.0874431	0.164811	0.0940156	0.0748673	0.57245	0.0906134	0.107149	0.253569	0.125189	0.077202	0.056166	0.0788794	0.0639707	0.0612608	0.0576523	0.0584478	0.131048	0.0549037	0.0886671	0.0760848	0.060316	0.0549689	0.0501836	0.148079	0.0756129	0.0496191
Ricinoleic acid (purity≥99%)	6.79076	4.98106	4.02657	6.05976	6.35628	7.07017	5.23316	5.11183	5.96881	4.07802	3.62279	7.3067	5.01243	5.72339	1.99444	1.91869	2.95914	2.64892	3.05972	2.38001	2.21924	5.64833	1.1521	2.08458	2.50133	2.05623	1.41582	3.27582	2.74186	5.8936	3.48598	1.20993	0.854741	1.60011	0.887154	1.56589	0.950254	1.17454	1.0847	0.950868	0.981129	0.943967	1.19503	0.904434	0.943761	0.934067	1.61377	0.71489	0.907129
4-Methylquinolin-2-ol	0.0276665	0.0393319	0.061779	0.0234974	0.0302205	0.0729083	0.139834	0.0117231	0.0479204	0.0173933	0.101003	0.0565699	0.0489634	0.107	0.0615877	0.0051175	0.00675615	0.00620769	0.0186872	0.0178791	0.0080755	0.0208669	0.00633683	0.0159166	0.00979217	0.00968907	0.0102322	0.0263319	0.00719125	0.0218839	0.00460608	0.00873216	0.00408138	0.00286804	0.00370839	0.0040944	0.00458165	0.00777293	0.00442198	0.00332397	0.00459294	0.00216769	0.0041844	0.00203202	0.00322849	0.00437403	0.00437445	0.00503269	0.00422452
(2E,4Z)-9-oxooctadeca-2,4-dienoic acid	36.814	43.8968	96.8715	28.531	21.9783	57.2612	46.4415	25.2509	23.9144	31.3647	31.6086	40.8083	41.3509	55.7505	9.47665	9.76489	5.2545	8.7967	11.8141	11.7089	13.0427	17.1285	7.78767	6.55707	13.9124	6.31103	7.1686	24.7592	8.51177	19.5932	4.48924	1.40057	4.4646	1.09942	1.26113	1.96578	8.85713	5.06528	0.912664	0.761714	1.26958	2.19019	1.4939	1.08321	1.41011	1.79564	2.92988	0.748871	0.566843
Tricetin	1.00161e-05	0.010706	0.00651252	1.01089e-05	1.03296e-05	9.94793e-06	0.00524044	0.00193616	9.75485e-06	0.00434092	0.0089198	0.00244255	9.81618e-06	0.000270819	4.07516	2.96254	0.130009	1.45785	0.409685	2.31365	0.765161	0.0207663	0.806723	0.476783	0.471106	0.448228	2.05861	3.12508	0.754252	1.01922e-05	0.206651	0.277295	0.140152	0.014568	0.438664	0.0427752	0.214331	0.290419	0.0200729	0.110424	0.1078	0.022592	0.126547	0.274058	0.144536	0.206109	0.144007	0.0512253	0.343262
NAE(18:2)	0.15398	0.214203	0.263769	0.181028	0.157092	0.143311	0.258337	0.160708	0.151013	0.121141	0.312011	0.196392	0.12031	0.194258	0.38412	0.696683	0.0850949	0.203431	0.36929	0.59657	0.354424	0.269815	0.402889	0.189046	0.536054	0.13926	0.412241	0.428296	0.284843	0.295489	0.164804	0.146989	0.20097	0.064595	0.105768	0.144867	0.397185	0.139556	0.136643	0.0672678	0.204916	0.22694	0.0943381	0.246948	0.131467	0.106824	0.119994	0.108212	0.104694
LPC(18:2/0:0)	6.26852	7.71954	4.17942	8.15855	8.77637	9.15445	9.50039	6.29158	10.496	10.5441	7.01829	14.9261	10.5236	15.6917	14.6931	11.1741	15.0448	15.9203	13.9134	13.5775	9.48533	10.4174	18.4853	12.7269	13.1993	14.8344	9.91021	13.7793	10.2051	16.2279	18.5217	7.95656	11.4208	8.39811	9.03728	9.57085	11.887	14.7796	9.99615	6.34439	9.36773	9.60799	8.94203	7.70567	9.09777	12.6875	10.8251	8.82839	7.29529
Clausine E	0.0641028	0.207136	0.789799	0.123425	0.092991	0.423087	0.149892	0.412894	0.0358748	0.221734	0.486704	0.0522507	0.144329	0.121609	0.0357922	0.032264	0.095432	0.226587	0.0309157	0.0179665	0.0886003	0.158826	0.0201058	0.0228636	0.0836026	0.0501315	0.00828662	0.0235498	0.0679763	0.0748449	0.0396053	0.0171375	0.00265373	0.000500716	0.00821175	0.00324357	0.00926821	0.0108704	0.0325387	0.00254031	0.0025521	0.00603725	0.00222316	0.00106043	0.020169	0.0125009	0.012161	0.00249089	0.00802296
Dodecanedioic acid	0.366236	0.350369	0.524968	0.368598	0.460547	0.543217	0.601209	0.408211	0.33649	0.310443	0.460444	1.46554	0.451989	0.480755	0.214059	0.498039	0.25286	0.259349	0.302537	0.364876	0.464913	0.372203	0.32503	0.339276	0.443156	0.249662	0.270697	0.520133	0.442006	0.345658	0.184331	0.110702	0.220051	0.113604	0.115433	0.277256	0.255458	0.192426	0.115248	0.110739	0.110636	0.254581	0.192091	0.142283	0.174534	0.207274	0.207161	0.117345	0.07303
Okanin	0.0101585	0.0434155	0.0055733	0.244333	0.142888	0.001634	0.00360266	0.0177132	0.00533892	0.00357535	0.00688414	0.0194131	0.000646291	0.0150434	1.12496	0.986856	1.92863	0.797736	2.01623	0.889329	5.85804	0.0301403	0.378597	1.11023	5.57938	0.582106	0.34584	3.90475	0.519675	0.00784598	3.81051	3.65159	1.90931	0.688007	1.24108	2.23039	1.66792	3.0783	1.13459	1.72464	3.00418	4.05286	1.27439	1.07682	1.2411	0.587433	0.206778	0.197677	1.33992
Phloroglucinaldehyde	1.3894	6.32079	5.64268	2.91758	2.04366	3.01062	1.96944	2.27084	3.69167	1.43809	4.69196	3.25113	2.87625	2.9512	23.0469	34.8939	2.41421	4.7266	15.0025	20.6255	13.1539	1.15895	8.00379	8.88737	11.0732	2.14566	13.7926	22.1287	4.35903	1.08619	2.0044	4.05957	3.21734	0.199463	1.98116	1.06299	3.71012	4.68065	1.92292	1.43661	4.52813	1.34342	1.95237	3.19308	3.22613	3.32241	5.91762	1.18866	0.899098
4-hydroxy-5-[(2S,3R,4S,5S,6R)-3,4,5-trihydroxy-6-(hydroxymethyl)tetrahydropyran-2-yl]oxy-1H-benzo[f]isobenzofuran-3-one	0.000430487	0.00223753	2.35284e-05	0.000610501	2.21534e-05	0.00075781	2.5888e-05	2.27863e-05	2.47556e-05	0.000967388	2.70586e-05	0.0073809	2.27137e-05	0.000395709	1.35333	1.31692	0.0692155	0.174811	0.307345	0.802802	1.11467	0.00245404	0.453342	0.418257	0.494931	0.0890739	0.303688	1.74667	0.528106	2.20597e-05	0.0451517	0.453449	0.127448	0.0138068	0.0932017	0.0747514	0.276344	0.115331	0.0555962	0.0251776	0.172687	0.0217026	0.0430449	0.121075	0.135939	0.187101	0.106237	0.08603	0.0433844
2-[(1R,2R)-3-oxo-2-[(Z)-5-[3,4,5-trihydroxy-6-(hydroxymethyl)tetrahydropyran-2-yl]oxypent-2-enyl]cyclopentyl]acetic acid	0.0223968	0.0087525	0.0107253	0.0139857	0.0112574	0.0135564	0.0131691	0.00838542	0.00670304	0.00605089	0.0171115	0.0194234	0.0193013	0.0113346	0.386288	0.36237	0.0486348	0.164183	0.143271	0.41388	0.228942	0.005076	0.183661	0.115523	0.194772	0.0554203	0.0880551	0.145683	0.205853	0.00191068	0.0469869	0.319825	0.187938	0.0814201	0.278614	0.12841	0.698213	0.196392	0.0452484	0.075206	0.290678	0.0612132	0.0750644	0.109443	0.0981986	0.294711	0.0749733	0.118521	0.108025
Homoveratric acid	0.0456171	0.0666185	0.0330186	0.0266239	0.0398878	0.0303257	0.0629757	0.0238455	0.0151629	0.0213389	0.0406731	0.0705797	0.0748904	0.0382353	0.0675359	0.462143	0.0727756	0.0464082	0.139717	0.195367	0.217376	0.0783951	0.1703	0.0407103	0.197822	0.0918259	0.221008	0.292306	0.153678	0.0266132	0.0792536	0.0384301	0.0821058	0.0267741	0.0215656	0.0766839	0.0401819	0.0494435	0.018002	0.0180569	0.0391187	0.0359596	0.0712319	0.0620831	0.0319277	0.0435952	0.0348015	0.0174988	0.0180097
Acetylleucine	0.158392	0.123612	0.288489	0.115407	0.113343	0.10417	0.201528	0.117821	0.16463	0.124156	0.309664	0.124451	0.150933	0.102197	0.0405128	0.0200954	0.0408028	0.0900084	0.0657879	0.075397	0.073199	0.0669593	0.0183863	0.0461419	0.0622313	0.0230783	0.0421848	0.0389359	0.0394483	0.0595307	0.0521922	0.0251248	0.0177829	0.019029	0.0295681	0.0264724	0.0276419	0.0337112	0.0166272	0.0185836	0.0247242	0.0189105	0.0196846	0.0228314	0.0256883	0.0291885	0.01165	0.0252833	0.02071
sn-Glycerol 3-phosphate	1.02476	0.860263	0.749788	0.665952	0.0656981	1.09827	1.60535	0.0676798	0.0561513	0.0709963	0.0563685	0.11541	1.14998	0.558574	0.311914	0.458504	0.198544	0.0688975	0.247486	0.374442	0.0620346	0.779106	0.534102	0.547089	0.371862	0.519129	0.447339	0.161837	0.055813	0.472979	0.332477	0.327133	0.280802	0.311179	0.221574	0.344981	0.134036	0.53493	0.17388	0.130251	0.427319	0.312202	0.262503	0.274923	0.345535	0.30709	0.41005	0.0730351	0.149935
Cysteine-glutathione disulfide	1.00161e-05	0.00182216	0.000467797	1.01089e-05	0.00105986	0.00361225	1.05509e-05	0.000468725	0.000885441	0.00161045	0.00607845	0.00289202	0.00157715	0.00401634	0.0126643	0.00343393	0.0381374	0.00812382	0.00702704	0.00149085	0.0034967	0.000170441	0.0180543	0.0126933	0.00147142	0.021547	0.00443951	0.00445565	0.00240499	0.0018033	0.0467128	0.0333131	0.0242229	0.0230334	0.0177438	0.011524	0.0211454	0.0244155	0.0144575	0.020971	0.0321548	0.0198938	0.0195875	0.0181599	0.026441	0.0126499	0.0198	0.0241859	0.00873069
Raffinose	0.035879	0.0133002	0.0035048	0.00903192	0.027067	0.0123894	0.0118242	0.0286927	0.0142112	0.0310293	0.00173764	0.0249125	0.00560577	0.0138455	0.0210219	0.0117264	0.0225542	0.0184245	0.0141553	0.00734173	0.0192884	0.0484774	0.0160974	0.0218067	0.0148261	0.0249104	0.0201222	0.0139856	0.0157754	0.0342378	0.0306387	0.042107	0.0309988	0.0316202	0.0356191	0.0382705	0.0283451	0.022684	0.0736492	0.0855789	0.0424465	0.0536597	0.0426209	0.0454679	0.0236484	0.0242871	0.0634507	0.0468329	0.0646872
Galactinol	0.450529	0.351324	0.387041	0.455923	0.495817	0.483196	0.773504	0.516462	0.343724	0.436824	0.531781	0.385251	0.623328	0.391679	0.387524	0.222572	0.123924	0.448523	0.225826	0.411079	0.278151	0.439478	0.350442	0.262926	0.248332	0.495909	0.334781	0.28108	0.337437	0.252274	0.267349	4.46354	2.86515	1.87772	2.97459	2.33556	1.76001	0.657244	10.2773	7.10844	1.21935	2.01965	2.48047	4.44863	1.61986	1.52003	7.96794	2.31668	6.89841
Asparagine	0.674711	3.0609	2.86786	1.00921	0.653184	1.03314	1.51372	1.53642	1.14989	1.03821	6.74481	1.2987	0.715147	2.22527	0.541443	0.42215	0.420868	0.414474	0.56906	0.515478	0.366146	0.537315	0.733415	0.526873	0.534208	0.363306	0.570864	0.580424	0.686925	0.385838	0.4341	0.380008	0.468808	0.555178	0.288352	0.470698	0.363405	0.379497	0.270616	0.855927	0.292346	0.855836	0.337635	0.27376	0.228006	0.511133	0.213427	0.248054	1.01012
Caplamin	7.22391	12.6927	14.9993	12.9936	10.1687	12.4761	14.9166	6.95383	11.3375	7.10433	22.6048	8.67268	7.4253	11.7462	3.08048	5.48721	1.871	2.9638	4.41709	3.87591	3.29272	3.98859	2.08968	2.59255	5.01678	2.43393	2.92654	3.65415	4.07865	3.51542	2.51385	0.753708	1.06736	0.651381	0.763585	0.880498	1.0417	1.05455	0.689972	0.768265	0.904377	1.02074	0.847941	0.797357	0.708857	0.913955	0.706117	0.770747	0.528412
Kaempferol 3-methyl ether	0.00628819	0.200678	0.0468937	0.0283216	0.0479581	0.0343487	0.134032	0.0605822	0.0383076	0.0248329	0.174703	0.0503574	0.0161875	0.169492	0.0145211	0.0321188	0.115232	0.0448906	0.020979	0.0210519	0.0876596	0.0183131	0.0249498	0.0269253	0.020904	0.0167005	0.0224892	0.0390936	0.0175893	0.0552062	0.0336487	0.0431096	0.0662583	0.0109961	0.0125524	0.0234148	0.0723374	0.0301685	0.0226346	0.0442436	0.0503127	0.0147609	0.0252106	0.031494	0.0253994	0.0219989	0.0296523	0.0370463	0.065078
(E)-9,12,13-trihydroxyoctadec-10-enoic acid	13.9257	38.1357	43.8255	18.2138	16.4987	22.3358	47.7085	15.5847	15.9855	11.0395	25.0725	17.0032	38.5701	25.396	6.08808	11.8978	9.05203	9.13556	12.6343	8.57548	13.9672	9.03427	13.418	6.3375	19.309	4.38128	5.32008	16.3123	8.2809	8.65913	6.8784	0.821969	0.847134	0.634569	2.07907	2.79365	3.03144	3.49867	0.624691	0.616303	1.23459	3.88519	1.23877	0.723534	1.62479	2.02766	0.980078	1.10214	0.166328
2,6-Dimethoxybenzoic acid	0.00477405	0.0230068	0.0233608	0.0317746	0.0264373	0.0653987	0.00516163	0.0486548	0.0219276	0.0607411	0.0147519	0.0336428	0.0222874	0.0208676	0.00789563	0.0220469	0.0423764	0.0334407	0.0239094	0.0201226	0.0958243	0.00508562	0.0457075	0.0178647	0.0289472	0.0263274	0.0211807	0.0361882	0.0122487	0.0187504	0.0210346	0.00505553	0.0123174	0.0212602	0.0172418	0.00968995	0.0103587	0.020295	0.00492874	0.0149534	0.00746386	0.0058457	0.00818002	0.0108428	0.0101516	0.00754961	0.00166186	0.0113984	0.00467166
Citraconic acid	0.25587	0.548774	0.459104	0.197687	0.311535	0.321092	0.474997	0.257978	0.256769	0.199412	0.653532	0.295764	0.417778	0.434699	1.73497	4.41291	0.546841	0.417754	1.03627	2.23461	3.95577	0.251186	1.2928	0.786028	3.59638	0.202157	1.60151	2.97471	1.32808	0.206007	0.605493	0.613118	0.529617	0.163762	0.281491	0.226906	0.696697	0.64831	0.186258	0.19428	0.489823	0.137031	0.316627	0.40963	0.390323	0.293199	0.468661	0.209036	0.0744043
Fructose 6-phosphate	0.00313873	1.05287e-05	1.10648e-05	1.01089e-05	0.00138199	9.94793e-06	1.05509e-05	0.00201056	9.75485e-06	0.0118754	1.34223e-05	0.0044435	9.81618e-06	1.06706e-05	0.0553091	0.0285872	0.0555274	0.0487889	0.0168621	0.0225927	0.00149546	0.0129339	0.0531502	0.0525845	0.0112331	0.0973493	0.0306853	0.00747993	0.0277064	0.035898	0.120246	0.182275	0.176827	0.137078	0.141358	0.233504	0.143925	0.0932976	0.108644	0.119123	0.142154	0.122129	0.125432	0.114902	0.159191	0.134554	0.277412	0.208921	0.0896246
4-(Methylamino)butanoic acid	1.64788	2.10222	2.28042	1.95787	1.49403	1.63866	2.36812	1.25302	1.44695	1.43464	3.32095	1.68759	1.59504	1.80966	0.41866	0.733185	0.310042	0.525093	0.664848	0.677391	0.502119	0.664268	0.366018	0.447415	0.769938	0.318028	0.529164	0.712776	0.704642	0.6834	0.355358	0.213626	0.279367	0.230429	0.225093	0.20282	0.253449	0.272031	0.219387	0.262703	0.252594	0.322463	0.205825	0.231894	0.156984	0.283051	0.17687	0.242271	0.192797
sn-Glycerol 1-phosphate	1.02476	0.860263	0.749788	0.665952	0.0656981	1.09827	1.60535	0.0676798	0.0561513	0.0709963	0.0563685	0.11541	1.14998	0.558574	0.311914	0.458504	0.198544	0.0688975	0.247486	0.374442	0.0620346	0.779106	0.534102	0.547089	0.371862	0.519129	0.447339	0.161837	0.055813	0.472979	0.332477	0.327133	0.280802	0.311179	0.221574	0.344981	0.134036	0.53493	0.17388	0.130251	0.427319	0.312202	0.262503	0.274923	0.345535	0.30709	0.41005	0.0730351	0.149935
Palatinose (hydrate)	0.445065	0.347002	0.38228	0.450314	0.489718	0.477254	0.764076	0.511513	0.339495	0.431481	0.525239	0.380511	0.615659	0.386863	0.386058	0.219834	0.122399	0.465148	0.223001	0.406022	0.274731	0.433578	0.346132	0.259925	0.245253	0.500078	0.330665	0.277622	0.333287	0.249301	0.26424	4.40863	2.8299	1.85495	2.938	2.30682	1.68589	0.638681	10.1509	7.02098	1.05624	1.9948	2.44995	4.3939	1.59878	1.48912	7.86991	2.28817	6.81354
LPC(18:0/0:0)	0.209026	0.254312	0.248341	0.334958	0.330492	0.274259	0.336177	0.397353	0.402581	0.516961	0.266871	0.635594	0.387454	0.406803	1.06401	0.768212	0.431034	0.74108	0.481114	0.596238	0.48815	0.655273	0.654805	0.634283	0.503156	1.40403	1.27395	0.55659	0.339907	1.4164	0.802764	0.601268	1.08427	0.491076	0.875053	0.672363	0.800781	1.2313	0.480164	0.227052	0.548027	0.896308	0.862856	0.774117	0.712604	0.70269	1.28026	0.497732	0.552996
(10E,12E)-9-hydroxyoctadeca-10,12-dienoic acid	0.176177	0.59058	0.698916	0.439507	0.377919	0.376099	0.680248	0.329667	0.332867	0.260981	0.584871	0.276512	0.632815	0.355252	0.113624	0.251542	0.165867	0.143153	0.316306	0.160205	0.31429	0.117279	0.215834	0.126627	0.295726	0.0960182	0.117973	0.196775	0.15469	0.117427	0.124557	0.0643557	0.0350976	0.0155508	0.0475677	0.0466811	0.0821914	0.066801	0.0388639	0.0286068	0.0436041	0.0602793	0.0533551	0.0275997	0.040706	0.0534889	0.0433054	0.038327	0.0288315
C75 trans	0.0145301	0.0372562	0.0231652	0.0234143	0.0186267	0.0179617	0.0331747	0.0156018	0.0157633	0.0207069	0.0456244	0.0225765	0.0204643	0.0192962	0.00584927	0.0103779	0.0127959	0.0120558	0.0111099	0.0126848	0.013644	0.0190754	0.0113206	0.0121618	0.0101474	0.00986101	0.0103393	0.0135079	0.0104041	0.0181342	0.0141467	0.0129787	0.00761612	0.00881993	0.0076182	0.00681197	0.0071426	0.0248826	0.00713088	0.00722841	0.00721079	0.00948512	0.00947221	0.00684749	0.00809112	0.00637283	0.00655955	0.00768303	0.00582182
Rubusoside	0.0569939	0.126174	0.092133	0.0726247	0.0209672	0.188721	0.000836418	0.0776826	0.0729023	0.0426355	0.0402598	0.0551688	0.101362	0.00880491	0.0523143	0.0229472	0.0257276	0.0540585	0.0661156	0.0399109	0.0530732	0.00497413	0.0323392	0.0347761	0.0591019	0.0356119	0.0236401	0.072918	0.0240493	0.0120564	0.0284975	0.014609	0.0244154	0.0141929	0.00315705	0.0191507	0.0148355	0.0150116	0.00137237	0.00989424	0.0124011	0.00967034	0.00562017	0.00816651	0.00520098	0.0675132	1.8363e-05	0.00594489	0.0257654
2-Methylbenzoic acid	0.0381084	0.0552576	0.057416	0.0574959	0.0575545	0.0720158	0.0552541	0.0364967	0.0539075	0.0388769	0.0698661	0.0633355	0.0358234	0.0659884	0.0387245	0.0379338	0.0363422	0.0458071	0.041121	0.0414857	0.0428073	0.0540875	0.0368054	0.044049	0.0471596	0.0369563	0.0407526	0.0489566	0.0447771	0.0572364	0.038271	0.0352852	0.0394303	0.0374544	0.0337133	0.0362433	0.0386911	0.0404721	0.0350293	0.0378448	0.0401701	0.0367562	0.0390181	0.0634672	0.0343691	0.0378472	0.0383258	0.031924	0.0373896
4-(3,4-dihydroxyphenyl)-7-hydroxy-5-[(2S,3R,4S,5S,6R)-3,4,5-trihydroxy-6-(hydroxymethyl)tetrahydropyran-2-yl]oxy-chromen-2-one	0.00545846	0.0800035	0.00567956	0.0231425	0.0187674	0.0321093	0.0130626	0.0297606	0.0152497	0.0150931	0.0227506	0.0503829	0.0172536	0.0272085	1.63492	1.33892	0.191164	0.322873	0.338975	0.703106	1.17893	0.0772541	0.576776	0.444755	0.658766	0.16657	0.846873	1.54778	0.822096	0.0429353	0.14166	0.910263	0.805427	0.0867974	0.739909	0.157882	0.723245	0.393066	0.476165	0.537415	0.509778	0.12004	0.41246	0.838518	0.685544	0.760427	0.720173	0.55367	0.542232
3-hydroxy-4-(1,5,6-trihydroxy-1,5-dimethyl-hexyl)benzoic acid	0.0456756	0.00318095	0.056093	0.0171537	0.0582119	0.0114104	0.0395723	0.016997	0.153417	0.126435	0.105922	0.0543457	0.0188789	0.028557	0.0652375	0.00721442	0.00454299	0.0074489	0.00681169	0.00630627	0.00645162	0.0553672	0.00510848	0.0203171	0.010858	0.00729917	0.031459	0.0260683	0.00170767	0.0270322	0.0129153	0.0659517	0.00998885	0.0504393	0.0521043	0.0135901	0.0172842	0.0849185	0.0485056	0.0179134	0.00634912	0.0131909	0.0383057	0.0113234	0.0430691	0.0143524	0.0188144	0.0422401	0.0100977
5-[(2R,3R,4S,5R,6R)-3,5-dihydroxy-2-(hydroxymethyl)-6-(2-phenylethoxy)tetrahydropyran-4-yl]oxy-3-hydroxy-3-methyl-5-oxo-pentanoic acid	0.0766595	0.140237	0.222833	0.0896585	0.165445	0.142259	0.0835133	0.092423	0.167145	0.0859094	0.108379	0.192743	0.0766848	0.0463091	0.0368648	0.0373085	0.0638735	0.0767245	0.0447343	0.0622326	0.0764842	0.021738	0.059088	0.0355553	0.0357615	0.0674005	0.0308985	0.161033	0.0470212	0.0439141	0.0190956	0.00427718	0.00523287	0.00491785	0.00396235	0.00544493	0.0158433	0.0216833	0.00318419	0.00498039	0.00805045	0.0049087	0.00547761	0.00591164	0.00707492	0.0233111	0.00135057	0.00411742	0.00899875
[(3S,4R,5S)-5-[(2S,3R,4S,5S,6R)-4,5-dihydroxy-6-(hydroxymethyl)-2-(4-hydroxyphenoxy)tetrahydropyran-3-yl]oxy-3,4-dihydroxy-tetrahydrofuran-3-yl]methyl 4-hydroxybenzoate	0.000124626	1.05287e-05	1.10648e-05	1.01089e-05	1.03296e-05	9.94793e-06	1.05509e-05	0.000178588	9.75485e-06	1.35884e-05	0.000205359	0.00136943	9.81618e-06	1.06706e-05	0.525025	0.160193	0.0732199	0.0703182	0.134747	0.19671	0.204011	0.0109045	0.187803	0.1949	0.175684	0.0352772	0.194592	0.289744	0.207761	0.000100705	0.0630546	0.0779172	0.0239467	0.00611333	0.0272648	0.0215466	0.00266397	0.0916161	0.0183498	0.0105197	0.0649746	0.00890339	0.0238598	0.0407507	0.0516705	0.0257414	0.0581324	0.028845	0.0237909
(6S,7aR)-6-hydroxy-4,4,7a-trimethyl-6,7-dihydro-5H-benzofuran-2-one	0.0514533	0.0696007	0.13433	0.0714354	0.0881438	0.081185	0.0587541	0.0765111	0.0621933	0.0789717	0.103015	0.104952	0.0601914	0.0602804	0.0142185	0.0240931	0.0127083	0.0193289	0.0222452	0.0319084	0.0228544	0.0213399	0.0156835	0.0132812	0.0242767	0.0186641	0.0184119	0.032913	0.0167988	0.0411679	0.0119904	0.00365939	0.00760787	0.0021905	0.00263742	0.00894844	0.00902696	0.00553825	0.0031686	0.00555294	0.00409378	0.00489926	0.0043674	0.0046111	0.00434983	0.00268255	0.00065502	0.00617284	0.00422008
Suberic acid	0.304655	0.138365	0.386913	0.219348	0.151061	0.23052	0.269543	0.124347	0.196011	0.158837	0.6148	0.220426	0.278081	0.187404	2.06985e-05	2.20832e-05	0.0288874	0.0667436	0.0428655	2.19429e-05	2.20992e-05	0.0103018	2.16709e-05	0.0326289	2.3418e-05	0.0587123	2.081e-05	0.0193461	2.2312e-05	0.145175	0.156744	0.0726515	1.96152e-05	0.0249691	0.0196469	0.0337871	2.0336e-05	0.0338082	0.0228237	0.0228558	0.0264167	0.0294662	0.0359258	1.8937e-05	0.0277073	0.0060055	0.0395869	0.0449667	0.0495578
4-(3,4-dihydroxyphenyl)-7-methoxy-5-[(2S,3R,4S,5S,6R)-3,4,5-trihydroxy-6-(hydroxymethyl)tetrahydropyran-2-yl]oxy-chromen-2-one	1.00161e-05	0.0122076	0.000207261	0.00312536	0.000307842	9.94793e-06	0.00076181	0.000172388	0.00193837	0.00023017	0.00520006	0.00423782	0.000335168	0.00177563	0.00104345	0.00469642	0.0028647	0.00120497	0.00204907	0.00126861	0.000779226	0.0201499	0.00138823	0.000961894	0.00143561	0.00308812	0.00189283	0.00462207	0.00236955	0.00655663	0.00240305	0.000734852	0.00143964	0.000100625	0.000388882	0.00135205	0.000694283	0.000151121	9.21398e-05	0.000167111	0.00257193	0.0050675	0.001014	0.00276416	0.00203114	9.71572e-06	0.00027156	0.000333475	0.00214627
Swertiajaponin	1.00161e-05	0.0128404	0.000218005	0.00328737	0.0003238	9.94793e-06	0.000801301	0.000181325	0.00203886	0.000242101	0.00546962	0.00445751	0.000352543	0.00186768	0.00110592	0.00493988	0.0030441	0.00126743	0.00215529	0.00133437	0.000819621	0.0211945	0.0014602	0.00101176	0.00151003	0.0032482	0.00199095	0.00486168	0.00249238	0.00689652	0.00256058	0.000772946	0.00151427	0.000105841	0.000409042	0.00142214	0.000730274	0.000158903	9.69162e-05	0.000175774	0.00270526	0.0053303	0.00106656	0.00290745	0.00213643	9.71572e-06	0.000285638	0.000350762	0.00225753
(2S)-2-benzoyloxybutanedioic acid	0.0280478	0.0795603	0.0363414	0.0433181	0.0301035	0.0508721	1.62115	0.0315701	0.038999	0.028519	1.32536	0.837686	0.0183048	0.631739	0.0573118	0.0662367	0.0326815	0.0310724	0.0465317	0.0655867	0.0566465	0.417686	0.0279867	0.0176267	0.0492017	0.0203626	0.26035	0.457085	0.0237885	0.189992	0.215727	0.00783248	0.00869057	0.00662258	0.00355137	0.00465944	0.00585498	0.0101575	0.0149053	0.00366519	0.00417831	0.00949168	0.00904969	0.0516759	0.0649062	0.00489474	0.055545	0.00899543	0.0128953
Schaftoside	0.675049	5.19783	1.80502	0.679894	1.08896	0.557568	0.0724936	0.599796	0.793022	0.664933	3.07735	0.942861	0.565525	1.67743	0.171004	0.365133	2.45656	0.290348	0.206175	0.347271	0.172016	0.200123	0.19229	0.210271	0.355406	0.113608	0.418318	0.336407	0.147647	0.409142	0.844758	0.130157	0.289293	0.387175	0.191515	0.299961	0.33289	0.10897	0.14894	0.167056	0.372635	0.192394	0.0831126	0.249608	0.0973286	0.121053	0.129846	0.318104	0.169455
2,3-Dihydroxybenzoic acid (Pyrocatechuic acid)	0.00306869	1.19316	0.00524294	0.00317964	0.00152363	0.00157686	0.00413379	0.00689916	0.00120368	0.00655077	0.00522709	0.010319	0.00564506	0.0056874	0.549231	0.550172	3.91552	0.704748	2.00337	0.890163	1.07742	0.0526017	0.2221	0.263459	1.64052	0.272772	0.242765	0.731375	0.214115	0.016661	4.67492	0.52508	0.342551	0.484157	0.54262	0.176915	0.578811	0.407204	0.222263	0.140195	0.499814	0.430432	0.421069	0.230476	0.246788	0.172681	0.455343	0.0701201	0.0532277
gamma-Glutamylleucine	0.482121	0.782028	0.83752	0.843704	0.603011	0.688948	0.540567	0.503742	0.655727	0.842632	0.673024	0.56191	0.518965	0.672885	0.102728	0.163665	0.137646	0.169165	0.196667	0.129047	0.0918239	0.236063	0.101347	0.132991	0.20786	0.11904	0.129542	0.17023	0.139944	0.199619	0.197169	0.0206906	0.019989	0.0139488	0.0224577	0.0321016	0.0393805	0.0516264	0.0103827	0.0207013	0.0408178	0.0399648	0.0196501	0.0211666	0.0228742	0.0228098	0.0229138	0.0247304	0.00945203
Homocitric acid	0.247672	0.461889	0.314248	0.191127	0.219233	0.245309	0.202198	0.314015	0.221737	0.256598	0.389083	0.379565	0.244515	0.206416	0.66734	0.715913	0.241217	0.260053	0.431778	0.521918	0.775985	0.345198	0.39691	0.242194	0.631668	0.205948	0.29772	0.523389	0.281372	0.334612	0.23208	0.069165	0.0663162	0.0313395	0.0604362	0.0877574	0.0946581	0.145315	0.0482826	0.0681282	0.0905831	0.0828896	0.0610225	0.0663569	0.0689318	0.0609411	0.118963	0.0410982	0.0433037
Sorbose	0.623655	0.343224	0.641483	0.427711	0.72571	0.399034	0.318217	0.49909	0.508029	0.9619	1.01383	0.665917	0.240903	0.865764	0.892713	0.51615	0.767287	0.651375	0.802091	0.639492	0.485391	1.09418	0.391003	0.783934	0.621113	0.71471	0.657212	0.645753	0.487734	0.866448	1.05584	0.809136	0.512386	0.63852	0.932808	0.779091	0.586387	0.67755	0.884847	0.599503	0.805859	1.04774	0.928296	0.789467	0.673459	0.426924	0.527606	0.632794	0.398022
Tagatose	0.62172	0.341284	0.637857	0.425291	0.721611	0.396779	0.316419	0.496206	0.504778	0.957108	1.00809	0.662152	0.239541	0.86087	0.887666	0.513232	0.762949	0.63441	0.797556	0.635149	0.482683	1.08799	0.388792	0.779502	0.618953	0.71067	0.64384	0.643947	0.4857	0.86155	1.04987	0.804562	0.509016	0.61866	0.927535	0.774579	0.580849	0.673595	0.879845	0.603467	0.800273	1.04182	0.923049	0.785004	0.645568	0.424526	0.524333	0.619572	0.395772
Allose	0.624209	0.342673	0.640453	0.427021	0.724508	0.398393	0.317668	0.498177	0.506592	0.961004	1.0122	0.664847	0.240516	0.864373	0.891278	0.51532	0.766054	0.650331	0.800802	0.638642	0.48446	1.09242	0.390374	0.782674	0.621471	0.713562	0.656814	0.646568	0.486819	0.865164	1.05414	0.807836	0.51019	0.646898	0.931309	0.777784	0.570673	0.676676	0.883425	0.605921	0.805723	1.04606	0.926805	0.788199	0.664169	0.426238	0.526467	0.621373	0.397382
Glucose	0.623655	0.343224	0.641483	0.427711	0.72571	0.399034	0.318217	0.49909	0.508029	0.9619	1.01383	0.665917	0.240903	0.865764	0.892713	0.51615	0.767287	0.651375	0.802091	0.639492	0.485391	1.09418	0.391003	0.783934	0.621113	0.71471	0.657212	0.645753	0.487734	0.866448	1.05584	0.809136	0.512386	0.63852	0.932808	0.779091	0.586387	0.67755	0.884847	0.599503	0.805859	1.04774	0.928296	0.789467	0.673459	0.426924	0.527606	0.632794	0.398022
Homoserine	0.926403	1.09612	1.0793	1.24585	1.10937	1.27429	1.39345	0.932203	1.27656	1.04507	1.60731	0.886139	0.77145	0.963908	0.537646	0.595956	0.380497	0.621599	0.641943	0.646988	0.444105	1.01229	0.441543	0.579733	0.706365	0.518545	0.673704	0.639574	0.743285	0.712228	0.467937	0.588151	0.466292	0.557676	0.541681	0.549081	0.537808	0.630314	0.525029	0.448322	0.54981	0.673469	0.607013	0.509767	0.493777	0.567133	0.584323	0.508716	0.302444
Histidine	0.529333	0.730421	0.778258	0.645662	0.394509	0.361431	0.478192	0.507174	0.512369	0.537747	0.64808	0.270967	0.333564	0.451644	0.241546	0.207023	0.197107	0.217003	0.293956	0.214448	0.144121	0.243429	0.187495	0.174618	0.318341	0.195891	0.253276	0.250706	0.259037	0.217584	0.228537	0.0997803	0.105913	0.101145	0.127625	0.109357	0.130745	0.116448	0.0760656	0.0775926	0.107325	0.169212	0.0966821	0.0832583	0.0857156	0.11574	0.0977215	0.0925998	0.0394495
4-(dimethylamino)butanoate	7.31468	12.8522	15.1878	13.1568	10.2965	12.6328	15.104	7.04121	11.48	7.1936	22.8889	8.78166	7.5186	11.8938	3.09512	5.5571	1.89451	3.02031	4.47259	3.92857	3.38714	3.99602	2.11593	2.62048	5.07982	2.46452	2.93901	3.70006	4.12985	3.52416	2.54544	0.763178	1.08078	0.659566	0.77318	0.891562	1.05479	1.0678	0.698642	0.777918	0.915742	1.03357	0.858596	0.807376	0.717764	0.92544	0.71499	0.780432	0.535052
(Z)-5,8,11-trihydroxyoctadec-9-enoic acid	14.253	39.0321	44.8555	18.642	16.8864	22.8608	48.8298	15.951	16.3612	11.299	25.6618	17.4029	39.4766	25.9929	6.25304	12.1774	9.26479	9.35029	12.9313	8.77736	14.2955	9.62574	13.7334	6.31669	19.7628	4.48426	5.42141	16.6957	8.50881	8.87677	7.04007	0.841288	0.867045	0.649484	2.12793	2.85932	3.1027	3.58091	0.639374	0.630789	1.26361	3.97651	1.26789	0.74054	1.66298	2.07532	1.00311	1.12804	0.170237
6,7,4'-Trihydroxyisoflavone	0.00831198	0.284226	0.168992	0.0197473	0.0339724	0.0183401	0.374388	0.0353549	0.0162535	0.0204003	0.0669084	0.140962	0.0142947	0.585551	0.00196677	0.0140064	0.317005	0.0532239	0.0038129	0.00567614	0.0145689	0.0199849	0.00810995	0.00469498	0.00771682	0.00854078	0.0189243	0.0239253	0.00843107	0.152637	0.018479	0.00337824	0.0107157	0.00931973	0.00344339	0.00485631	0.0290682	0.00175258	0.00889319	0.00674505	0.00745397	0.00505073	0.00740484	0.00621175	0.00952718	0.00997044	0.0511162	0.0102559	0.00384039
(1R,2R,6R,9R)-2,11,11-trimethyl-3-oxo-tricyclo[4.3.2.01,5]undecane-9-carboxylic acid	0.0216401	0.0570757	0.08079	0.0242459	0.085526	0.0799525	0.0263463	0.0200114	0.0590217	0.029144	0.0529002	0.0317017	0.0597032	0.0256513	0.0197867	0.0103505	0.0141354	0.0179934	0.0131362	0.0196591	0.026209	0.0272429	0.0137184	0.0156953	0.0192701	0.012562	0.0170319	0.0238403	0.020824	0.0218982	0.0399996	0.0277244	0.0145196	0.0232095	0.0165724	0.0114391	0.0154763	0.0231611	0.015308	0.0143156	0.0191076	0.0250247	0.0182626	0.0104639	0.0189875	0.01162	0.01553	0.061566	0.0102446
5-Oxo-L-prolyl-L-proline	0.0666469	0.0419504	0.029874	0.0296457	0.0546698	0.0463224	0.0614214	0.0295516	0.0340799	0.046206	0.0498377	0.0320712	0.0523776	0.0271279	0.0178498	0.047267	0.0167317	0.0145195	0.0204519	0.0242559	0.0193722	0.0168906	0.0178568	0.0149506	0.022528	0.0134521	0.0189182	0.0251892	0.020591	0.0173483	0.0188648	0.00453111	0.00454841	0.00374535	0.0036788	0.00418056	0.00662898	0.0114215	0.00160135	0.0029591	0.00647435	0.00485117	0.00434557	0.00253128	0.00338328	0.00510844	0.00467369	0.00394278	0.000540987
5-Aminopentanoic acid	1.57843	2.01362	2.18431	1.87535	1.43106	1.56959	2.26831	1.2002	1.38596	1.37417	3.18098	1.61646	1.52781	1.73339	0.418214	0.702149	0.296964	0.511702	0.635936	0.664396	0.473279	0.636983	0.3507	0.426965	0.737487	0.305235	0.521551	0.678418	0.674973	0.659923	0.340381	0.204622	0.267592	0.220717	0.215606	0.194271	0.242767	0.260566	0.21014	0.251631	0.241948	0.308871	0.19715	0.222121	0.150367	0.271121	0.169416	0.23206	0.184671
Cystine-glutathione	1.00161e-05	0.00182216	0.000467797	1.01089e-05	0.00105986	0.00361225	1.05509e-05	0.000468725	0.000885441	0.00161045	0.00607845	0.00289202	0.00157715	0.00401634	0.0126643	0.00343393	0.0381374	0.00812382	0.00702704	0.00149085	0.0034967	0.000170441	0.0180543	0.0126933	0.00147142	0.021547	0.00443951	0.00445565	0.00240499	0.0018033	0.0467128	0.0333131	0.0242229	0.0230334	0.0177438	0.011524	0.0211454	0.0244155	0.0144575	0.020971	0.0321548	0.0198938	0.0195875	0.0181599	0.026441	0.0126499	0.0198	0.0241859	0.00873069
Turanose	0.443685	0.345986	0.381161	0.448996	0.488284	0.475855	0.761752	0.508615	0.338502	0.430188	0.523702	0.379398	0.613858	0.385729	0.381637	0.21919	0.122041	0.441709	0.222395	0.404834	0.273925	0.432801	0.345118	0.258932	0.244559	0.488375	0.329695	0.276809	0.332311	0.248442	0.263287	4.39572	2.82162	1.8492	2.9294	2.30007	1.73329	0.647398	10.1212	7.00044	1.14711	1.98896	2.44278	4.38104	1.59489	1.55129	7.84688	2.28148	6.79361
2-methylcitrate	0.247672	0.461889	0.314248	0.191127	0.219233	0.245309	0.202198	0.314015	0.221737	0.256598	0.389083	0.379565	0.244515	0.206416	0.66734	0.715913	0.241217	0.260053	0.431778	0.521918	0.775985	0.345198	0.39691	0.242194	0.631668	0.205948	0.29772	0.523389	0.281372	0.334612	0.23208	0.069165	0.0663162	0.0313395	0.0604362	0.0877574	0.0946581	0.145315	0.0482826	0.0681282	0.0905831	0.0828896	0.0610225	0.0663569	0.0689318	0.0609411	0.118963	0.0410982	0.0433037
Galactose	0.623655	0.343224	0.641483	0.427711	0.72571	0.399034	0.318217	0.49909	0.508029	0.9619	1.01383	0.665917	0.240903	0.865764	0.892713	0.51615	0.767287	0.651375	0.802091	0.639492	0.485391	1.09418	0.391003	0.783934	0.621113	0.71471	0.657212	0.645753	0.487734	0.866448	1.05584	0.809136	0.512386	0.63852	0.932808	0.779091	0.586387	0.67755	0.884847	0.599503	0.805859	1.04774	0.928296	0.789467	0.673459	0.426924	0.527606	0.632794	0.398022
Fructose	0.62172	0.341284	0.637857	0.425291	0.721611	0.396779	0.316419	0.496206	0.504778	0.957108	1.00809	0.662152	0.239541	0.86087	0.887666	0.513232	0.762949	0.63441	0.797556	0.635149	0.482683	1.08799	0.388792	0.779502	0.618953	0.71067	0.64384	0.643947	0.4857	0.86155	1.04987	0.804562	0.509016	0.61866	0.927535	0.774579	0.580849	0.673595	0.879845	0.603467	0.800273	1.04182	0.923049	0.785004	0.645568	0.424526	0.524333	0.619572	0.395772
Stearamide	0.541354	1.1548	0.682038	0.559555	0.952195	0.645643	0.766257	0.626579	0.779059	1.60525	1.10322	0.645756	0.637485	0.427767	0.614504	1.57523	0.412656	0.626735	0.709566	0.56503	0.622681	0.735214	0.664437	0.530663	0.609686	0.468731	0.472932	0.668536	0.422771	0.484701	0.776783	0.82125	0.430727	0.876786	0.485802	0.582067	0.957226	0.840942	0.494024	0.407758	0.450843	0.655288	0.343884	0.546387	0.429596	0.645947	0.371451	0.750321	0.514262
(5R,9S)-5,9-dimethyl-14-methylene-tetracyclo[11.2.1.01,10.04,9]hexadecane-5-carboxylic acid	0.0342953	0.159682	0.0946581	0.0505571	0.0955516	0.104824	0.206078	0.223387	0.0366862	0.0645147	0.124975	0.103584	0.0639765	0.17716	0.0235136	0.0722322	0.125408	0.0267787	0.0507688	0.0549977	0.195392	0.247869	0.13109	0.0393178	0.12045	0.0715177	0.0288262	0.0430253	0.149504	0.0621388	0.0416876	0.0115315	0.0144775	0.0210445	0.0184307	0.00977518	0.132868	0.0465423	0.041421	0.0328598	0.0242345	0.0248721	0.0131342	0.00893595	0.02163	0.295303	0.0111665	0.060979	0.00614274
(E)-4-hydroxynon-2-enoic acid	1.98984	2.06452	5.22756	0.828834	1.75715	1.46982	1.68129	2.49926	0.924833	1.90551	1.47872	0.983439	3.08679	1.76923	0.135252	0.134299	0.390699	0.356557	0.258327	0.152442	0.740689	0.161849	0.525116	0.176379	0.310453	0.382904	0.158847	0.426884	0.487329	1.6574	0.220603	0.0815073	0.102334	0.0994559	0.0724163	0.144088	0.0973158	0.125377	0.0904446	0.0708385	0.0892372	0.199689	0.11452	0.0969181	0.0998729	0.195406	0.0800962	0.0982663	0.0749671
2-[2-[(Z)-pent-2-enyl]-3-[3,4,5-trihydroxy-6-(hydroxymethyl)tetrahydropyran-2-yl]oxy-cyclopentyl]acetic acid	0.117678	0.163461	0.236885	0.137573	0.155555	0.297682	0.398006	0.173167	0.120774	0.171924	0.216831	0.13121	0.37054	0.17428	0.0274046	0.0284204	0.060631	0.0497527	0.0373265	0.0336908	0.0677313	0.0471967	0.0274999	0.0280399	0.0415906	0.0348431	0.0277776	0.0418958	0.0386371	0.0653774	0.0286657	0.0141466	0.00697051	0.00891864	0.00798164	0.00737244	0.0131843	0.0193284	0.00548963	0.00424576	0.00841535	0.0103685	0.0110169	0.00677597	0.0075189	0.011857	0.00403446	0.0439363	0.00295663
Diosmin	0.00319933	0.138236	0.0290233	0.0297507	0.0393215	0.0381441	0.0195126	0.0337739	0.0606575	0.0206422	0.0918828	0.0400429	0.0127901	0.0281972	0.00266034	0.10053	0.0629333	0.00890388	0.142554	0.266964	0.121235	0.0479404	0.0542938	0.0501033	0.661127	0.0208727	0.0725076	0.334211	0.163448	0.0200816	0.0247334	0.0146147	0.051691	0.0142202	0.0572413	0.0655538	0.160623	0.0167525	0.0298153	0.00837935	0.0279189	0.108272	0.0622504	0.0620264	0.00620713	0.0204932	0.0442612	0.0152888	0.0240536
5-hydroxy-2-(4-hydroxyphenyl)-7-methoxy-6-[(2S,3R,4R,5S,6R)-3,4,5-trihydroxy-6-(hydroxymethyl)tetrahydropyran-2-yl]chromen-4-one	0.00521973	0.0562993	0.000821968	0.0201184	0.00478475	0.00852545	1.05509e-05	0.00649136	0.0247924	0.00255136	0.00709182	0.0362774	9.81618e-06	0.0035596	0.0214073	0.0200763	0.0180678	0.0504884	0.0509249	0.107482	0.0296893	0.158128	0.0311494	0.028612	0.0881212	0.056314	0.0426021	0.0778857	0.0469537	0.0773552	0.0304468	0.00375072	0.000594456	0.00118529	0.00659726	0.0113682	0.0158515	0.013761	0.00586196	0.00306573	0.00204368	0.0178702	0.0093671	0.00583495	0.00155187	0.00306278	0.00969601	0.00374464	0.0031914
ESCULETIN	0.0111318	0.264023	0.0100941	0.0233342	0.0127732	0.0337487	0.0261447	0.0332182	0.0257694	0.00855654	0.0927374	0.089382	0.0963419	0.0303469	0.111527	0.162184	0.282241	0.237843	0.221058	0.147145	0.172151	0.190586	0.0779595	0.152921	0.204941	0.185895	0.0651888	0.1366	0.0839122	0.13333	0.329057	0.126039	0.239132	0.0794571	0.136643	0.134328	0.152621	0.115622	0.13888	0.0747318	0.472322	0.151303	0.0978644	0.0689446	0.0772761	0.0862986	0.0539468	0.0609978	0.0746339
5,7-Dihydroxycoumarin	0.0114925	0.272576	0.0104211	0.0240901	0.013187	0.034842	0.0269917	0.0342942	0.0266042	0.00883373	0.0957416	0.0922775	0.0994628	0.0313299	0.11514	0.167438	0.291384	0.245548	0.228456	0.151911	0.177727	0.19676	0.080485	0.157877	0.21158	0.191917	0.0673005	0.141025	0.0866305	0.137649	0.339716	0.130122	0.246879	0.082031	0.141069	0.13868	0.157566	0.119368	0.143433	0.0772238	0.487623	0.156204	0.101035	0.0712182	0.0844825	0.0890942	0.0556944	0.0629738	0.0770517
Flavin mononucleotide (FMN)	0.0388294	0.048321	0.0545523	0.0359187	0.0491343	0.0499801	0.0477961	0.0502954	0.0423769	0.0440214	0.0639194	0.0485153	0.0485985	0.0232793	0.898295	0.674293	0.19871	0.645031	0.508672	1.00514	1.35519	0.119968	1.19855	0.697163	1.15225	0.600262	0.912003	1.17751	1.14659	0.026684	0.193614	0.998952	0.634218	0.050073	0.834804	0.24962	0.901366	0.670349	0.394972	1.13001	0.646131	0.326451	0.474944	1.19921	0.575917	0.949378	0.360656	0.83828	0.707264
Ferulate	0.0263763	0.0191965	0.00872345	0.00460787	0.00470192	0.0177341	0.00231305	0.0300431	0.00587419	0.00829763	0.00998769	0.0179205	0.015115	0.0121043	0.00708734	0.0141671	0.0151211	0.00445021	0.0158684	0.0130917	0.0257359	0.0242263	0.0124637	0.0117189	0.0090916	0.00782709	0.00852166	0.0141712	0.00407153	0.0168618	0.00331345	0.00578584	0.0318507	0.0359435	0.00380782	0.00509735	0.0102949	0.00857151	0.00830129	0.00284123	0.0207274	0.00747403	0.015281	0.00834213	0.00790322	0.00341714	0.00596886	0.0267235	0.00187789
2'-O-Methyladenosine	0.215036	0.262737	0.404616	0.261878	0.176528	0.0726263	0.201837	0.207997	0.194121	0.243422	0.632661	0.135563	0.0697419	0.143006	0.114715	0.119548	0.0312501	0.116407	0.131065	0.164511	0.15637	0.131287	0.108677	0.0917343	0.140558	0.059274	0.125499	0.163307	0.144473	0.14761	0.0808556	0.0146333	0.0278015	0.0162629	0.0103655	0.0191629	0.0210234	0.0269996	0.0121203	0.00735464	0.0160502	0.0107954	0.0132795	0.0196495	0.0102805	0.0197296	0.0129138	0.023775	0.00615084
Deoxyguanosine	1.69085	1.12002	1.22459	2.10673	0.981237	1.92818	0.565819	1.84919	2.13892	1.23634	2.46087	1.09106	0.345912	0.738478	1.23246	1.83428	1.41995	1.13798	1.49392	1.31506	0.918828	1.25215	0.532776	1.32051	2.63543	0.913748	1.24281	2.04386	1.54986	0.841733	1.36463	0.258027	0.256209	0.166169	0.198979	0.248839	0.22487	0.724566	0.269675	0.111526	0.261357	0.34191	0.349342	0.262634	0.28941	0.237863	0.517322	0.14424	0.0480851
Thymine	0.116829	0.204443	0.234318	0.147573	0.132297	0.131239	0.160804	0.1395	0.101524	0.134603	0.22145	0.115378	0.11558	0.114101	0.0361596	0.0477915	0.0233458	0.0469124	0.0470703	0.0628301	0.0771313	0.0675032	0.0333964	0.0313734	0.0614854	0.0357052	0.043257	0.0463913	0.0504424	0.0616847	0.0333182	0.0146686	0.0127861	0.0114646	0.0138924	0.0145065	0.0182358	0.0156621	0.0146024	0.0173449	0.0189948	0.0187053	0.0189795	0.0164081	0.0161377	0.0136483	0.0229427	0.0231817	0.0152782
2-Piperidone	0.0604738	0.10413	0.315638	0.0973041	0.037242	0.0831049	0.089276	0.100332	0.0429147	0.0891156	0.0657995	0.11263	0.271515	0.0825532	0.0768169	0.101735	0.157223	0.0739498	0.0866335	0.0272454	0.0812383	0.166889	0.0685967	0.0740589	0.0578981	0.170018	0.134379	0.0598828	0.0688557	0.0756637	0.118783	0.0890026	0.10021	0.0836177	0.0876914	0.0933098	0.0759895	0.0612469	0.0649325	0.0861002	0.114303	0.0650818	0.0804728	0.0933884	0.104229	0.0752959	0.084007	0.0671885	0.0766501
7-Methylguanosine	0.0909859	0.149232	0.212894	0.165968	0.147061	0.263258	0.172397	0.154572	0.109144	0.170793	0.227392	0.14102	0.113988	0.143699	0.0557346	0.0737739	0.0346457	0.0559263	0.0970456	0.0796088	0.0724251	0.0917036	0.0395591	0.0415124	0.0722321	0.039815	0.0428948	0.0858217	0.0598302	0.0827392	0.0225973	0.00380627	0.00467954	0.00353486	0.00331303	0.0107637	0.00667363	0.0154825	0.0049026	0.00541133	0.00624338	0.00641966	0.00525071	0.00466982	0.012557	0.0410316	0.0130458	0.00502195	0.00180874
Argininosuccinic acid	0.441744	0.640177	1.00261	0.659436	0.544756	0.60938	0.914989	0.675882	0.619902	1.06937	0.325174	0.481136	0.529266	0.741368	0.200194	0.0802015	0.270498	0.369611	0.212264	0.130768	0.10422	0.430721	0.282417	0.20849	0.0513046	0.313365	0.198525	0.135528	0.191101	0.34456	0.321264	0.0418004	0.0575725	0.0696997	0.103496	0.0519529	0.0881074	0.192366	0.0365059	0.0434408	0.116576	0.106713	0.105702	0.0597478	0.101097	0.0733632	0.0556725	0.0882682	0.0044775
Serine	0.279807	0.290557	0.308789	0.250984	0.261326	0.273302	0.291613	0.300978	0.271932	0.373613	0.278632	0.263383	0.260121	0.30766	0.270631	0.282097	0.314195	0.304435	0.316715	0.277012	0.227186	0.358669	0.255679	0.323942	0.299067	0.315104	0.280519	0.300773	0.262351	0.346227	0.427377	0.116131	0.161027	0.117578	0.188889	0.14127	0.136069	0.272474	0.151861	0.111377	0.201018	0.207788	0.163764	0.140731	0.143536	0.137556	0.115921	0.1731	0.0422866
Manninotriose	0.212922	0.153577	0.11955	0.13667	0.245777	0.158069	0.205235	0.182118	0.155951	0.148405	0.0885556	0.155466	0.105668	0.181386	0.0539315	0.00871882	0.034032	0.0580952	0.0663541	0.0252061	0.0730384	0.228872	0.0192978	0.024191	0.0125118	0.0224659	0.0283521	0.0211647	0.0363519	0.0718017	0.0132067	0.185903	0.112512	0.128581	0.166367	0.141907	0.141541	0.0207931	0.326436	0.398287	0.137653	0.200967	0.16238	0.242704	0.108404	0.0874346	0.2545	0.115822	0.281577
2-(1-carboxyethyl)-5-methyl-cyclopentanecarboxylic acid	0.160323	0.225222	0.192831	0.180814	0.13511	0.333516	0.307918	0.175962	0.26579	0.0939934	0.269093	0.353954	0.174957	0.121814	0.0565873	0.100969	0.059368	0.0672293	0.108607	0.0668841	0.104063	0.0763477	0.0495333	0.0643784	0.087156	0.034251	0.0382132	0.11586	0.036597	0.0676334	0.0793242	0.0236429	0.0208485	0.020576	0.01303	0.0197548	0.0136309	0.0363821	0.0127574	0.00977291	0.0229416	0.0209292	0.0129083	0.0124176	0.0181757	0.00899828	0.0152242	0.0160209	0.0089871
Vanillin	0.050209	0.0453835	0.0704713	0.107989	0.0659253	0.0899007	0.111396	0.0735913	0.0774118	0.0675504	0.0943354	0.0651678	0.0653483	0.0869328	0.014565	0.0234872	0.0442913	0.0338011	0.0358765	0.0232603	0.033289	0.0866849	0.029933	0.0290415	0.0300849	0.0371076	0.035978	0.0407876	0.0356666	0.0558419	0.0362145	0.0227048	0.0312496	0.0252413	0.0240948	0.0230216	0.0277511	0.0236956	0.0233685	0.0155052	0.0263047	0.0243306	0.0200303	0.0218157	0.022447	0.0211335	0.02636	0.0146414	0.0276132
Isovanillin	0.0473485	0.0427979	0.0664564	0.101837	0.0621695	0.0847789	0.105049	0.0693987	0.0730015	0.0637019	0.0889609	0.0614551	0.0616253	0.08198	0.0137352	0.0221491	0.041768	0.0318756	0.0338325	0.0218979	0.0313778	0.0817463	0.0282277	0.0273867	0.0283705	0.0349935	0.0339283	0.0384407	0.0336479	0.0526604	0.0341513	0.0214112	0.0294692	0.0238032	0.0227221	0.02171	0.0261701	0.0223456	0.0220372	0.0146219	0.0248061	0.0229445	0.0188891	0.0205728	0.0211681	0.0199295	0.0248582	0.0138072	0.02604
2-[2-hydroxy-6-(4-hydroxy-3-methoxybenzoyl)oxy-4-[(2S,3R,4S,5S,6R)-3,4,5-trihydroxy-6-(hydroxymethyl)oxan-2-yl]oxyphenyl]acetic acid	0.00288858	0.0175824	0.000382489	0.00309223	0.0150044	0.00306504	0.00633054	0.00372779	0.00211406	0.0026962	0.00421911	0.0945922	0.0039283	0.00234729	1.44167	4.54126	0.662342	0.887332	0.198489	1.7408	1.94795	0.0424649	1.45935	0.329396	1.02945	0.578664	1.01394	3.20081	2.79715	0.0146984	0.434922	2.3201	2.55943	1.12157	1.8117	0.994393	4.08235	0.240026	0.427311	0.941132	1.4539	0.379285	0.84761	3.43033	1.70037	3.18524	0.320744	5.66648	1.90295
Eriodictyol	0.010059	0.0429902	0.00551872	0.24194	0.141488	0.001618	0.00356737	0.0175397	0.00528664	0.00354033	0.00681672	0.0192229	0.000639962	0.0148961	1.11394	0.97719	1.90974	0.789923	1.99648	0.880619	5.80067	0.0298451	0.374889	1.09935	5.52473	0.576405	0.342453	3.86651	0.514586	0.00776914	3.77319	3.61582	1.89061	0.681268	1.22892	2.20855	1.65159	3.04815	1.12348	1.70775	2.97476	4.01317	1.26191	1.06627	1.22894	0.58168	0.204753	0.195741	1.3268
Sucrose	0.450529	0.351324	0.387041	0.455923	0.495817	0.483196	0.773504	0.516462	0.343724	0.436824	0.531781	0.385251	0.623328	0.391679	0.387524	0.222572	0.123924	0.448523	0.225826	0.411079	0.278151	0.439478	0.350442	0.262926	0.248332	0.495909	0.334781	0.28108	0.337437	0.252274	0.267349	4.46354	2.86515	1.87772	2.97459	2.33556	1.76001	0.657244	10.2773	7.10844	1.21935	2.01965	2.48047	4.44863	1.61986	1.52003	7.96794	2.31668	6.89841
(Z)-6-methyl-2-(4-methylpent-3-enyl)hept-2-enedioic acid	0.016034	0.0411241	0.0255703	0.0258452	0.0205605	0.0198265	0.036619	0.0172216	0.0173999	0.0228567	0.0503611	0.0249204	0.0225889	0.0212995	0.00617116	0.0114537	0.0141263	0.0133565	0.0135788	0.0140606	0.0150605	0.0203043	0.0124963	0.0117541	0.0111822	0.0102748	0.010617	0.0149112	0.0105448	0.0199221	0.0156154	0.0143262	0.00840683	0.00973562	0.00840893	0.00751062	0.00781176	0.027466	0.00787072	0.00797887	0.00795941	0.0104672	0.0103957	0.00755839	0.0088978	0.00703287	0.00724044	0.00848064	0.00642624
Tris(2,4-di-tert-butylphenyl)phosphate	0.179477	0.194289	0.221456	0.159894	0.143482	0.159465	0.13205	0.200013	0.190898	0.247266	0.365397	0.145806	0.148634	0.150401	0.232191	0.188682	0.00326783	0.19221	0.224551	0.334154	0.164348	0.408521	0.192392	0.229655	0.171537	0.171442	0.198778	0.1839	0.191296	0.170276	0.187967	0.20556	0.179332	0.34343	0.176813	0.165349	0.156073	0.181365	0.18393	0.160435	0.214885	0.172111	0.139385	0.196868	0.102457	0.199599	0.173865	0.158057	0.191388
Azaleatin	1.00161e-05	0.00972618	1.10648e-05	1.01089e-05	1.03296e-05	9.94793e-06	1.05509e-05	0.00318027	9.75485e-06	1.35884e-05	0.00127442	0.0119072	9.81618e-06	1.06706e-05	1.38297	1.24727	0.189922	0.991416	0.561344	1.45242	0.662404	0.0107658	0.538686	0.430314	0.497399	0.475705	1.25472	1.68517	0.468719	1.01922e-05	0.440168	0.0832202	0.0783768	0.017417	0.137073	0.0671598	0.0884896	0.23053	0.0161143	0.0585587	0.0915798	0.0346211	0.134193	0.126726	0.0605593	0.0930182	0.0334839	0.0329112	0.138972
(S)-Abscisic acid	0.370947	0.937436	0.448824	0.478903	0.548996	0.633587	1.5173	0.305296	0.964586	0.659234	0.790186	0.841641	0.609581	0.651817	0.102291	0.0735419	0.119113	0.121428	0.160422	0.1304	0.0700369	0.168574	0.0780185	0.123931	0.169011	0.0695484	0.0978851	0.255905	0.0909358	0.169987	0.120557	0.0131323	0.0169986	0.00728076	0.0158621	0.0246207	0.0218292	0.0486213	0.0109055	0.00463889	0.0235111	0.0217279	0.0198376	0.00961092	0.016959	0.0194989	0.0215207	0.0115985	0.00195633
Indole-3-carboxaldehyde	0.0119937	0.0148497	0.0306997	0.0151794	0.0200602	0.0229868	0.0255893	0.0110968	0.024119	0.0193855	0.0156955	0.0223663	0.0337512	0.0311496	0.0132114	0.00582141	0.0123781	0.020867	0.00843536	0.0112336	0.00905315	0.0232303	0.0260496	0.0118889	0.00940505	0.0145455	0.0171605	0.0118394	0.0289149	0.0213597	0.0164233	0.0111621	0.00702442	0.00723228	0.00599257	0.00681235	0.00839847	0.0102647	0.00359291	0.00253934	0.00558605	0.00690497	0.0057032	0.00614922	0.0071327	0.00533028	0.0102262	0.00425969	0.00615389
2-[2,4-dihydroxy-6-(4-hydroxy-3-methoxybenzoyl)oxyphenyl]acetic acid	0.00248657	0.040898	0.00122705	0.00489553	0.00506315	0.00329712	0.000833649	0.00270236	0.00370756	0.00326264	0.00444996	0.0185715	0.00143209	0.00181599	0.190195	0.529103	0.0354845	0.11766	0.0491385	0.229423	0.209985	0.00415895	0.159032	0.053531	0.12543	0.0962147	0.162109	0.372533	0.26947	0.00247318	0.0500973	0.24111	0.259128	0.110185	0.215323	0.1247	0.404903	0.0462839	0.0493414	0.110084	0.176542	0.0497642	0.0988065	0.391581	0.181811	0.342671	0.0383022	0.693738	0.223283
5-hydroxy-2-(4-hydroxy-3-methoxy-phenyl)-7-[(2S,3R,4S,5S,6R)-3,4,5-trihydroxy-6-[[(2R,3R,4R,5R,6S)-3,4,5-trihydroxy-6-methyl-tetrahydropyran-2-yl]oxymethyl]tetrahydropyran-2-yl]oxy-chroman-4-one	0.0144125	2.30906e-05	0.0187688	0.028873	0.0168832	0.00849042	0.019158	0.00352606	0.0363328	0.027637	0.00750998	0.0617212	0.01215	0.0157384	0.0398959	0.419882	1.39176	0.1996	0.701692	0.294863	1.21327	0.01712	0.0825523	0.436882	1.69175	0.181286	0.0193063	0.51984	0.0186437	0.00740468	2.22031	0.212459	1.75108	1.15151	0.391004	2.70313	1.81783	0.815303	0.220045	1.06886	2.77327	2.43011	0.815653	0.407539	0.382867	0.00262186	0.000613926	0.0768568	0.193601
(2S,3S,4S,5R,6R)-6-(3-benzoyloxy-2-hydroxy-propoxy)-3,4,5-trihydroxy-tetrahydropyran-2-carboxylic acid	5.22991	9.25319	7.95129	4.11403	3.46909	5.9084	6.84722	3.26614	5.41553	2.97411	7.30207	2.87238	7.42298	3.22768	1.30339	1.03592	1.87803	1.35105	0.77875	1.00242	1.48419	1.40963	0.713082	0.78254	2.02733	0.870791	0.98404	0.392484	1.37281	0.547729	0.149237	0.444602	0.47976	0.723216	0.373113	0.309697	0.669002	0.570174	0.656139	0.277888	0.49959	0.404377	0.391077	0.553336	0.406482	0.881797	0.647769	0.447928	0.311248
2-oxindole-3-acetate	0.0985749	0.0707075	0.110362	0.0630968	0.161281	0.104772	0.183597	0.130315	0.210148	0.185474	0.0231687	0.117742	0.23692	0.161575	0.0213816	0.0664925	0.06206	0.13026	0.0519637	0.0731183	0.0663119	0.19136	0.132315	0.0450777	0.054078	0.0931479	0.0589537	0.0460297	0.207784	0.206131	0.0443812	0.0495556	0.0644169	0.122293	0.0366507	0.0328456	0.0514939	0.0472992	0.0425558	0.0286983	0.0380781	0.042423	0.0835624	0.0583594	0.0657334	0.157457	0.107518	0.0329402	0.0161092
Catechin	0.00330571	3.79338	0.00663589	0.00358507	0.00174553	0.00221289	0.00524149	0.00477375	0.00214033	0.00356055	0.00331005	0.00230899	0.00202642	0.00210325	1.026e-05	0.0078367	8.51797	0.00194614	0.252509	0.0458533	1.00408e-05	0.00136015	0.00259115	0.0291405	0.0284686	0.0155339	1.04389e-05	0.00394861	0.00380192	0.00175712	8.98986	0.0212732	0.504087	1.66203	9.55114e-06	0.016217	0.00683714	0.00628847	0.0520496	0.00724965	0.0243141	0.0237883	0.0142263	0.0328081	0.00228902	0.0121993	0.00364813	0.0364227	0.0191191
(E)-6-hydroxyoctadec-4-enoic acid	6.76394	4.96138	4.01104	6.03583	6.33118	7.04224	5.21249	5.09165	5.94524	4.06191	3.61876	7.27784	4.99264	5.70078	2.04394	1.9111	2.94745	2.64576	3.04764	2.28863	2.2094	5.62602	1.14755	2.12418	2.49145	2.04659	1.41023	3.17738	2.74739	5.87032	3.47161	1.20515	0.851366	1.59379	0.88365	1.55971	0.946501	1.1699	1.08042	0.947113	0.977254	0.940238	1.19031	0.900862	0.940033	0.930378	1.60739	0.712066	0.903546
(Z)-9,12,13-trihydroxyoctadec-15-enoic acid	14.0941	38.5968	44.3553	18.4341	16.6981	22.6059	48.2853	15.7731	16.1788	11.173	25.3756	17.2088	39.0364	25.703	6.16161	12.0416	9.16148	9.24602	12.7871	8.67948	14.1361	9.18322	13.5802	6.30193	19.5425	4.43425	5.4186	16.5095	8.41389	8.77857	6.96157	0.831907	0.857376	0.642241	2.10421	2.82743	3.0681	3.54098	0.632244	0.623755	1.24952	3.93216	1.25375	0.732282	1.64444	2.05218	0.991928	1.11547	0.168339
Prostaglandin B2 (PGB2)	0.219966	0.178464	0.273811	0.349228	0.0841474	0.232004	0.153844	0.237458	0.0838598	0.157874	0.236992	0.189011	0.27381	0.13061	0.180829	0.0998964	0.0915033	0.0761809	0.0791198	0.142863	0.0429739	0.178015	0.0683895	0.0439301	0.103926	0.295622	0.0381128	0.122308	0.0926233	0.0777687	0.0576803	0.0726514	0.0464193	0.015991	0.0180827	0.0317454	0.0612582	0.0282276	0.0396087	0.0763437	0.0492391	0.0707977	0.0254044	0.0140975	0.0455681	0.153522	0.042082	0.0328177	0.101965
2-(2,6-dihydroxyphenyl)-3,5,7-trihydroxy-chromone	1.00161e-05	0.010706	0.00651252	1.01089e-05	1.03296e-05	9.94793e-06	0.00524044	0.00193616	9.75485e-06	0.00434092	0.0089198	0.00244255	9.81618e-06	0.000270819	4.07516	2.96254	0.130009	1.45785	0.409685	2.31365	0.765161	0.0207663	0.806723	0.476783	0.471106	0.448228	2.05861	3.12508	0.754252	1.01922e-05	0.206651	0.277295	0.140152	0.014568	0.438664	0.0427752	0.214331	0.290419	0.0200729	0.110424	0.1078	0.022592	0.126547	0.274058	0.144536	0.206109	0.144007	0.0512253	0.343262
3,5,7-trihydroxy-2-[2-hydroxy-6-[(2S,3R,4S,5S,6R)-3,4,5-trihydroxy-6-(hydroxymethyl)tetrahydropyran-2-yl]oxy-phenyl]chromen-4-one	0.000549404	0.000867678	0.00112463	0.000611021	0.00107905	0.000935944	0.0021756	0.00158784	9.75485e-06	0.00134379	1.34223e-05	1.03349e-05	9.81618e-06	0.000731892	0.622662	2.28402	0.0835046	0.197599	0.0265551	0.441282	0.452603	1.06515e-05	0.352089	0.0780371	0.166449	0.0858109	0.256241	0.875004	1.09428	1.01922e-05	0.00214917	2.26593	1.49185	0.137235	1.39353	0.198692	2.0401	0.0488268	0.231237	0.670445	0.576776	0.118463	0.280701	1.84381	1.18664	1.27335	0.192795	2.0946	1.01383
Propionic acid	1.03521	1.47766	2.01387	1.12395	1.08232	1.28591	1.94866	0.94449	1.18274	0.979883	1.34866	1.15672	2.10614	1.34199	0.455098	0.45067	0.428075	0.630719	0.476808	0.510457	0.350599	0.802833	0.480454	0.410414	0.551253	0.316954	0.418746	0.501569	0.525346	0.636529	0.42466	0.0788285	0.11159	0.101732	0.105485	0.0556006	0.141492	0.370146	0.131233	0.094841	0.163975	0.064979	0.14926	0.118032	0.136396	0.157445	0.207184	0.0623197	0.0325447
2-(3,4-dihydroxyphenyl)-5,7-dihydroxy-chroman-4-one	0.0101585	0.0434155	0.0055733	0.244333	0.142888	0.001634	0.00360266	0.0177132	0.00533892	0.00357535	0.00688414	0.0194131	0.000646291	0.0150434	1.12496	0.986856	1.92863	0.797736	2.01623	0.889329	5.85804	0.0301403	0.378597	1.11023	5.57938	0.582106	0.34584	3.90475	0.519675	0.00784598	3.81051	3.65159	1.90931	0.688007	1.24108	2.23039	1.66792	3.0783	1.13459	1.72464	3.00418	4.05286	1.27439	1.07682	1.2411	0.587433	0.206778	0.197677	1.33992
3',5'-Dimethoxy-4'-hydroxyacetophenone	0.0456171	0.0666185	0.0330186	0.0266239	0.0398878	0.0303257	0.0629757	0.0238455	0.0151629	0.0213389	0.0406731	0.0705797	0.0748904	0.0382353	0.0675359	0.462143	0.0727756	0.0464082	0.139717	0.195367	0.217376	0.0783951	0.1703	0.0407103	0.197822	0.0918259	0.221008	0.292306	0.153678	0.0266132	0.0792536	0.0384301	0.0821058	0.0267741	0.0215656	0.0766839	0.0401819	0.0494435	0.018002	0.0180569	0.0391187	0.0359596	0.0712319	0.0620831	0.0319277	0.0435952	0.0348015	0.0174988	0.0180097
Trehalose	0.443685	0.345986	0.381161	0.448996	0.488284	0.475855	0.761752	0.508615	0.338502	0.430188	0.523702	0.379398	0.613858	0.385729	0.381637	0.21919	0.122041	0.441709	0.222395	0.404834	0.273925	0.432801	0.345118	0.258932	0.244559	0.488375	0.329695	0.276809	0.332311	0.248442	0.263287	4.39572	2.82162	1.8492	2.9294	2.30007	1.73329	0.647398	10.1212	7.00044	1.14711	1.98896	2.44278	4.38104	1.59489	1.55129	7.84688	2.28148	6.79361
Diglycine	0.678816	3.07952	2.8853	1.01535	0.657158	1.03942	1.52293	1.54576	1.15689	1.04452	6.78585	1.3066	0.719497	2.23881	0.544838	0.424718	0.42343	0.416995	0.57355	0.518614	0.368373	0.540584	0.737894	0.530079	0.537474	0.365516	0.574344	0.584246	0.693288	0.388185	0.436741	0.38232	0.47166	0.558556	0.290106	0.473562	0.365616	0.381806	0.272262	0.861134	0.294124	0.861106	0.339689	0.275425	0.229393	0.514243	0.214726	0.249563	1.01627
3-Ureidopropionic acid	0.674711	3.0609	2.86786	1.00921	0.653184	1.03314	1.51372	1.53642	1.14989	1.03821	6.74481	1.2987	0.715147	2.22527	0.541443	0.42215	0.420868	0.414474	0.56906	0.515478	0.366146	0.537315	0.733415	0.526873	0.534208	0.363306	0.570864	0.580424	0.686925	0.385838	0.4341	0.380008	0.468808	0.555178	0.288352	0.470698	0.363405	0.379497	0.270616	0.855927	0.292346	0.855836	0.337635	0.27376	0.228006	0.511133	0.213427	0.248054	1.01012
Isoschaftoside	0.675049	5.19783	1.80502	0.679894	1.08896	0.557568	0.0724936	0.599796	0.793022	0.664933	3.07735	0.942861	0.565525	1.67743	0.171004	0.365133	2.45656	0.290348	0.206175	0.347271	0.172016	0.200123	0.19229	0.210271	0.355406	0.113608	0.418318	0.336407	0.147647	0.409142	0.844758	0.130157	0.289293	0.387175	0.191515	0.299961	0.33289	0.10897	0.14894	0.167056	0.372635	0.192394	0.0831126	0.249608	0.0973286	0.121053	0.129846	0.318104	0.169455
Neodiosmin	0.00319933	0.138236	0.0290233	0.0297507	0.0393215	0.0381441	0.0195126	0.0337739	0.0606575	0.0206422	0.0918828	0.0400429	0.0127901	0.0281972	0.00266034	0.10053	0.0629333	0.00890388	0.142554	0.266964	0.121235	0.0479404	0.0542938	0.0501033	0.661127	0.0208727	0.0725076	0.334211	0.163448	0.0200816	0.0247334	0.0146147	0.051691	0.0142202	0.0572413	0.0655538	0.160623	0.0167525	0.0298153	0.00837935	0.0279189	0.108272	0.0622504	0.0620264	0.00620713	0.0204932	0.0442612	0.0152888	0.0240536
7-[(2S,3R,4S,5S,6R)-4,5-dihydroxy-6-(hydroxymethyl)-3-[(2S,3R,4R,5R,6S)-3,4,5-trihydroxy-6-methyl-tetrahydropyran-2-yl]oxy-tetrahydropyran-2-yl]oxy-5-hydroxy-2-(4-hydroxy-3-methoxy-phenyl)chromen-4-one	0.00321986	0.139123	0.0292095	0.0299415	0.0395738	0.0383889	0.0196378	0.0339907	0.0610467	0.0207747	0.0924724	0.0402999	0.0128722	0.0283781	0.00267741	0.101175	0.0633415	0.00896101	0.143469	0.268677	0.122013	0.048248	0.0546422	0.0504247	0.665369	0.0210066	0.0729729	0.336355	0.164497	0.0202105	0.0248921	0.0147085	0.0520227	0.0143114	0.0576086	0.0659744	0.161653	0.01686	0.0300066	0.00843311	0.028098	0.108967	0.06265	0.0624244	0.00624696	0.0206247	0.0445452	0.0153869	0.0242079
gamma-Linolenic acid	75.0362	71.9041	78.9014	77.739	59.8383	66.7333	54.2889	70.2229	71.6173	56.2388	84.1319	82.081	63.2705	59.3641	58.6504	54.7643	37.4522	49.509	61.3423	68.8554	43.9248	53.2939	43.5849	45.7968	63.1917	50.4813	51.7568	49.9201	54.1054	61.5502	36.1668	14.554	17.5582	10.0228	12.1194	13.3937	18.3538	40.386	9.54693	6.48236	18.2444	14.8689	16.462	15.4429	12.1511	17.9233	19.9389	6.48584	4.34572
LPE(16:0)	5.11019	5.2339	5.29436	6.75812	6.19524	7.68277	9.47214	6.19221	6.55856	6.1872	6.38591	7.73819	5.44134	7.48928	5.07628	5.76622	4.36692	5.47267	4.22661	3.87542	3.85058	6.10676	6.00578	4.20171	4.97138	4.76991	4.0638	5.11364	3.17607	7.41429	4.22335	2.30823	4.23526	2.83461	2.90446	2.99838	3.43465	4.5589	3.09451	1.54344	3.28488	3.98471	3.03473	2.98593	3.21713	3.385	3.37875	2.73232	1.71534
Forskolin	0.170444	0.330829	0.269393	0.180802	0.145223	0.247055	0.295292	0.133588	0.124214	0.0725235	0.165437	0.109335	0.285486	0.134162	0.0999758	0.142859	0.0386689	0.0537459	0.0564493	0.0704082	0.188916	0.0398865	0.0926269	0.0561643	0.0854008	0.0327953	0.0470672	0.105772	0.0617209	0.0400795	0.0956613	0.0684092	0.0193719	0.0117946	0.0283073	0.0409517	0.0671353	0.0239465	0.0242126	0.0153915	0.0396077	0.0231385	0.0282987	0.00810992	0.0563224	0.0280141	0.0172464	0.00772463	0.00283895
(1R,8R,9R)-3,4,9-trihydroxy-5-isopropyl-11,11-dimethyl-16-oxatetracyclo[6.6.2.01,10.02,7]hexadeca-2,4,6-trien-15-one	0.110671	0.206684	0.472518	0.171514	0.124512	0.275346	0.13059	0.288265	0.0616981	0.136088	0.245773	0.151294	0.11301	0.0873441	0.0122139	0.00829573	0.135129	0.0757514	0.0244908	0.0189132	0.068802	0.109345	0.0350432	0.0142614	0.0626429	0.0382715	0.0152913	0.026238	0.0119951	0.0344086	0.018684	0.00271852	9.88626e-06	0.00478785	0.00906469	0.00108328	0.00551726	0.00730166	0.00504312	0.00167031	0.00047355	0.00255997	0.000718696	0.000643621	0.00558189	0.0187982	0.00187598	0.00452433	0.00259581
(10E,15Z)-9,12,13-trihydroxyoctadeca-10,15-dienoic acid	123.598	153.569	214.981	162.335	172.126	211.263	223.059	155.093	145.868	123.743	254.931	192.301	167.076	179.288	26.0634	38.6498	18.5879	48.9586	49.0964	34.458	50.808	74.7952	27.8115	40.0372	54.7303	25.0078	28.1597	59.7263	37.9407	58.4853	18.2178	1.74444	1.71232	0.332958	3.58077	3.60146	5.22838	15.4089	1.30654	1.03244	3.27018	4.70694	4.98663	1.85307	3.60043	2.67588	2.1265	1.21294	0.137942
5,7-dihydroxy-2-(4-hydroxyphenyl)-3,6-dimethoxy-chromen-4-one	0.00739241	0.10465	0.185608	0.13892	0.0258297	0.0206163	0.0524854	0.0406213	0.0227571	0.011014	0.110517	0.0263843	0.00734493	0.0234864	0.141878	0.120522	0.178552	0.24182	0.0659191	0.0602856	0.218188	0.0420907	0.0562826	0.0644161	0.110617	0.0559707	0.101876	0.203309	0.0652003	0.135581	0.252929	0.308483	0.255817	0.0641322	0.074873	0.160669	0.18291	0.083735	0.109544	0.175126	0.280924	0.134557	0.0964339	0.127906	0.118141	0.0934336	0.0931487	0.0725756	0.202012
7-hydroxy-3-(hydroxymethyl)-5-methyl-isochromen-1-one	0.0152965	0.0189624	0.0384414	0.0292922	0.0202749	0.0293565	0.0374752	0.0339987	0.0266664	0.0339306	0.0487623	0.021933	0.0381748	0.0265773	0.121266	0.227912	0.0852074	0.0337747	0.163154	0.165682	0.0802158	0.058635	0.0724081	0.121527	0.181012	0.0440098	0.0923211	0.188219	0.0740242	0.0288428	0.0959647	0.0413529	0.0863183	0.018621	0.033869	0.0338139	0.0511205	0.0472991	0.087434	0.0259094	0.0593046	0.0310964	0.0438219	0.0524812	0.0463143	0.0460702	0.125491	0.0594553	0.0219544
2-[2-(3,4-dihydroxybenzoyl)oxy-4,6-dihydroxy-phenyl]acetic acid	2.19693e-05	0.00351268	2.35284e-05	2.25706e-05	2.21534e-05	2.54626e-05	0.000600036	0.000761326	2.47556e-05	2.16598e-05	2.70586e-05	0.0080051	2.27137e-05	0.000705028	0.217845	0.265258	0.26615	0.0698973	0.154386	0.086916	0.314107	0.0345621	0.149331	0.0978457	0.147887	0.0536573	0.191142	1.25435	0.0835346	0.0142769	0.302238	0.121049	0.265297	0.0770797	0.494578	0.104444	0.967693	0.242994	0.153382	0.331246	0.234698	0.0816001	0.201092	0.183543	0.29103	0.48894	0.288066	0.390722	0.194904
Leucocyanidin	2.19693e-05	0.0922905	2.35284e-05	0.150144	0.0268351	0.0057322	2.5888e-05	0.00472237	0.0307344	0.00228806	2.70586e-05	2.66695e-05	2.27137e-05	2.40201e-05	0.0706856	0.060353	0.145406	0.0552138	0.7041	0.113257	0.113044	0.0069817	0.0402085	0.0526003	0.0813	0.0392368	0.0286801	0.0943585	0.0265353	0.00675756	0.223437	0.128627	0.099673	0.206429	0.0633475	0.201067	0.126657	0.0359042	0.0501038	0.0773665	0.12967	0.0423179	0.0543872	0.119852	0.0490352	0.0603367	0.0320841	0.035878	0.161927
coumaroyl(3-OMe)(-3)Glc(a1-2b)L-Fruf	0.018138	0.126556	0.00458648	0.0608411	0.00714982	0.0235104	0.00970648	0.042048	0.0841054	0.00675146	0.0328289	0.0811717	0.00897584	0.00846683	0.0523445	0.216479	0.0744475	0.0726073	0.243181	0.261727	0.175514	0.0949886	0.0188103	0.125689	0.295567	0.0713505	0.157671	0.112018	0.107164	0.0426689	0.0647361	0.0802709	0.0917023	0.0576652	0.064746	0.0808096	0.1655	0.118781	0.423077	0.356445	0.0860222	0.170035	0.0841415	0.0876275	1.94981e-05	0.0568461	0.683984	0.35229	0.255426
Syringic acid	0.0418557	0.679348	0.0109246	0.20318	0.0251882	0.0807101	0.0615755	0.059523	0.112133	0.00739847	0.587173	0.111963	0.0147077	0.0256499	0.320077	0.36333	0.155513	0.325417	0.384831	0.355996	0.223432	0.396088	0.223728	0.163207	0.516097	0.174531	0.177828	0.148389	0.157964	0.168483	0.302799	0.0620681	0.0685531	0.0576876	0.0544885	0.126526	0.084875	0.129009	0.0678449	0.025158	0.0651264	0.125377	0.0581749	0.0513136	0.0317959	0.0372732	0.0616664	0.0351979	0.0328456
Glycerophosphocholine	0.00848753	0.161026	0.0230339	0.171959	0.0122634	0.160284	0.144373	0.00965637	0.00633646	0.0167309	0.236989	0.077316	0.0198533	0.159274	0.279772	0.318288	0.0587182	0.166844	0.145195	0.178456	0.154078	0.0992984	0.613057	0.210532	0.197765	0.345574	0.42789	0.23124	0.254218	0.155989	0.2145	0.483316	0.893857	0.351251	0.402302	0.262814	0.565711	0.516159	0.482245	0.688519	0.568478	0.429424	0.718104	0.515574	0.719301	0.629014	0.50228	0.406267	0.635233
S-Methylmethionine	0.543912	1.40658	1.29433	0.667725	0.637952	0.535503	0.87446	0.681045	0.520679	0.796948	1.12107	0.729589	0.453686	0.861526	0.0989493	0.0537258	0.117951	0.0628319	0.0659672	0.017414	0.0249011	0.0426906	0.0252817	0.0424837	0.0354001	0.0392777	0.0513166	0.120271	0.0180162	0.0346349	0.0778598	0.00790935	0.00575422	0.00741678	0.00719461	0.00724611	0.0073707	0.00669437	0.00669846	0.00459379	0.00766406	0.00689583	0.00585804	0.00773661	0.00832428	0.0118797	0.00661289	0.0122539	0.00601813
N6,N6,N6-Trimethyllysine	0.251405	0.283687	0.469446	0.357569	0.281486	0.287258	0.384961	0.24689	0.262359	0.302066	0.644694	0.300832	0.248132	0.266239	0.0707362	0.109442	0.0498443	0.0606164	0.100996	0.0830093	0.063208	0.111153	0.0610804	0.066347	0.118406	0.0362266	0.0662224	0.141758	0.0772066	0.0600464	0.0505474	0.0149612	0.014815	0.0089417	0.0176569	0.0166982	0.0192491	0.0210465	0.0109121	0.0136936	0.0230751	0.0288923	0.0173436	0.0129559	0.0230497	0.0172213	0.0137516	0.0135651	0.00532446
alpha-Cyperone	0.0269799	0.058185	0.0844609	0.0448011	0.0376895	0.0432484	0.0276634	0.0374931	0.0280155	0.0272145	0.0273576	0.048048	0.0314475	0.0525351	0.018406	0.0140718	0.0119283	0.00825109	0.0184514	0.0198454	0.0165585	0.0320331	0.0099062	0.0136149	0.0177459	0.0186566	0.0102895	0.0188126	0.0141049	0.0243428	0.0152759	0.00894604	0.0043794	0.00709184	0.00657154	0.00661059	0.00789623	0.00915827	0.00601492	0.00427414	0.00905654	0.0071675	0.00604825	0.00281112	0.00784801	0.00600781	0.00600077	0.00636609	0.00551552
Apigenin	0.0084383	0.288546	0.17156	0.0200474	0.0344887	0.0186189	0.380078	0.0358922	0.0165005	0.0207103	0.0679253	0.143104	0.0145119	0.59445	0.00199666	0.0142193	0.321822	0.0540328	0.00387084	0.00576241	0.0147903	0.0202886	0.00823321	0.00476633	0.0078341	0.00867059	0.0192119	0.0242889	0.00855921	0.154957	0.0187598	0.00342959	0.0108786	0.00946137	0.00349572	0.00493012	0.02951	0.00177922	0.00902835	0.00684756	0.00756726	0.00512749	0.00751738	0.00630615	0.00967197	0.010122	0.051893	0.0104118	0.00389876
1-Methylpseudouridine	0.155625	0.0754105	0.273184	0.187551	0.169092	0.103185	0.109799	0.127378	0.147706	0.145413	0.0677125	0.177856	0.191151	0.0857095	0.0654051	0.033718	0.0497829	0.0750522	0.10353	0.0430321	0.0714227	0.0609834	0.0320864	0.0577772	0.0586605	0.041721	0.0253137	0.0751561	0.0569938	0.0506557	0.0262974	0.00377536	0.00327685	0.00623217	0.00653549	0.0110596	0.0066096	0.00953723	0.00756183	0.00649852	0.00978097	0.0134382	0.00157949	0.00340919	0.00258612	0.0100293	0.00295332	0.00399157	0.00136439
2,6-Dihydroxybenzoic acid	1.39851	6.36223	5.67968	2.93671	2.05706	3.03036	1.98235	2.28573	3.71588	1.44752	4.72273	3.27245	2.89511	2.97055	23.198	35.1227	2.43004	4.75759	15.1009	20.7607	13.2402	1.16655	8.05628	8.94564	11.1458	2.15977	13.8831	22.2738	4.38761	1.09331	2.01754	4.08619	3.23844	0.200771	1.98047	1.06996	3.73445	4.71134	1.93553	1.44603	4.55782	1.35223	1.96518	3.21402	3.24728	3.3442	5.95642	1.19645	0.904993
3'-O-Methyladenosine	0.188335	0.230113	0.354375	0.229361	0.154609	0.0636083	0.176775	0.18217	0.170018	0.213197	0.554104	0.11873	0.0610821	0.125249	0.100471	0.104704	0.0273698	0.101956	0.114791	0.144083	0.136954	0.114985	0.0953533	0.080344	0.123105	0.051914	0.110138	0.143029	0.126534	0.129281	0.0708158	0.0128163	0.0243494	0.0142435	0.00907842	0.0167834	0.0184129	0.0236471	0.0106154	0.00644142	0.0140573	0.00945493	0.0116306	0.0172096	0.00900397	0.0172798	0.0113103	0.0208229	0.0053871
(3R,4S,5S,6R)-6-[[(2S,3R,4S,5R,6R)-3,4,5-trihydroxy-6-[[(2S,3R,4S,5R,6R)-3,4,5-trihydroxy-6-(hydroxymethyl)tetrahydropyran-2-yl]oxymethyl]tetrahydropyran-2-yl]oxymethyl]tetrahydropyran-2,3,4,5-tetrol	0.205129	0.147954	0.115204	0.132779	0.236793	0.152586	0.197713	0.175149	0.150248	0.143107	0.0853138	0.150073	0.101807	0.174665	0.0519565	0.00839964	0.0327858	0.0559697	0.0639327	0.0242833	0.0703414	0.229887	0.0185913	0.023118	0.0120537	0.0213672	0.0273111	0.0203899	0.0350207	0.0699242	0.0126815	0.179097	0.109404	0.125962	0.16017	0.12765	0.131728	0.0199611	0.314486	0.383706	0.128158	0.193622	0.156434	0.233819	0.112648	0.0822479	0.245183	0.111392	0.271269
(-)-Catechin	0.00330571	3.79338	0.00663589	0.00358507	0.00174553	0.00221289	0.00524149	0.00477375	0.00214033	0.00356055	0.00331005	0.00230899	0.00202642	0.00210325	1.026e-05	0.0078367	8.51797	0.00194614	0.252509	0.0458533	1.00408e-05	0.00136015	0.00259115	0.0291405	0.0284686	0.0155339	1.04389e-05	0.00394861	0.00380192	0.00175712	8.98986	0.0212732	0.504087	1.66203	9.55114e-06	0.016217	0.00683714	0.00628847	0.0520496	0.00724965	0.0243141	0.0237883	0.0142263	0.0328081	0.00228902	0.0121993	0.00364813	0.0364227	0.0191191
alpha-Linolenic acid	77.1216	73.9024	81.0941	79.8994	61.5013	68.5879	55.7977	72.1745	73.6077	57.8018	86.47	84.3621	65.0289	61.0139	60.2805	56.2863	39.6093	50.3068	63.0471	70.769	45.1332	54.775	44.7971	47.0666	64.9478	51.8831	53.2926	51.3074	55.609	63.2608	37.1889	14.9584	18.0462	10.3013	12.4563	13.7659	18.8639	41.5084	9.81226	6.66251	18.7515	15.2821	16.9195	15.8721	12.4888	18.4214	20.493	6.66609	4.46649
Tetradecyl sulfate (sodium)	0.529121	1.04369	0.60562	0.668626	1.3912	0.620725	0.832345	1.23295	0.849216	1.00922	1.47658	1.59983	0.550148	1.13283	1.03562	0.704966	0.728747	0.794538	0.753861	0.752627	1.13136	0.793923	0.770231	0.744735	0.388105	0.545026	0.387802	1.26201	0.519769	0.854996	0.504916	0.507992	0.630092	0.594987	0.534706	0.256444	0.478836	0.65188	0.320369	0.522233	0.674867	0.636388	0.650463	0.592093	0.871814	0.660073	0.649181	0.658881	0.527872
Valpromide	0.0168858	0.0245292	0.0208375	0.0149719	0.0327083	0.0211657	0.0229038	0.0278272	0.032618	0.0410154	0.0378811	0.0248172	0.0282682	0.0231228	0.0187871	0.0289657	0.030249	0.0265527	0.0238574	0.0394443	0.0248462	0.0373367	0.038365	0.0285487	0.0383785	0.0374613	0.0380908	0.0380766	0.0359726	0.0279352	0.0649589	0.0334187	0.0245629	0.0509228	0.0427685	0.0351893	0.0420625	0.0358152	0.0307022	0.0458206	0.0345536	0.0535029	0.0286217	0.0353767	0.0356174	0.0469817	0.0343031	0.0558575	0.0262876
Hesperidin	0.000580631	0.0069601	0.000539768	0.00483591	0.00207093	0.00154777	0.000649182	0.00321512	0.00315991	0.00207717	0.00303579	0.00754866	0.000607281	0.00110286	0.027803	0.0397286	0.146578	0.0164693	0.0811894	0.0288764	0.131652	0.000322777	0.00823656	0.0528257	0.168425	0.0224028	0.0374562	0.045134	0.0362473	0.000357583	0.337089	0.0177466	0.196421	0.112953	0.0462681	0.351852	0.203307	0.0977562	0.0259362	0.121784	0.347684	0.298895	0.0991289	0.0377833	0.0442185	0.182348	0.005415	0.0102237	0.0174578
Desaminotyrosine	0.0671707	0.214956	0.0843155	0.175496	0.0917054	0.105782	0.126982	0.107199	0.126574	0.0764459	0.158148	0.290377	0.0539327	0.153415	0.633839	0.859281	0.226055	0.227355	0.827209	0.841099	0.59105	0.256718	0.340975	0.315195	1.08876	0.319027	0.633302	0.976647	0.272185	0.228627	0.198599	0.195589	0.168005	0.110818	0.0954023	0.252379	0.154697	0.157759	0.0499894	0.0393864	0.171123	0.210334	0.177238	0.157936	0.11373	0.0516518	0.114799	0.0178416	0.0330778
Procyanidin B2	0.00181173	2.94568	2.35284e-05	0.00484778	0.00144682	0.000836937	0.00128901	0.0382516	0.00157055	0.00291091	0.000624863	0.00794081	2.27137e-05	0.0032551	0.612616	0.728686	10.3899	0.420933	0.513643	0.657782	0.613493	0.00787239	0.725231	0.405812	0.696537	0.29486	0.558975	0.640372	0.702422	0.00132252	10.0948	0.526412	0.850183	3.43359	0.432036	0.168447	0.548434	0.390859	0.306569	0.357627	0.521372	0.123659	0.306492	0.480382	0.391829	0.621127	0.449418	0.376214	0.229731
5,10-methylene-THF	0.0316777	0.121031	0.0580416	0.127936	0.120308	0.0531107	0.063823	0.07085	0.0702741	0.112518	0.189753	0.0822769	0.0915062	0.0511037	0.0337986	0.0138421	0.019869	0.0255238	0.0290055	0.034926	0.0200649	0.0163826	0.00491618	0.0239453	0.0768657	0.0184542	0.0132967	0.00480511	0.00980054	0.0221103	0.026341	2.03728e-05	1.96152e-05	2.03988e-05	1.78895e-05	0.000313888	2.0336e-05	0.00671036	0.00124441	1.90026e-05	2.01564e-05	0.0102197	0.0045558	0.00454176	0.00180916	0.000693174	0.000997788	0.00127515	2.07196e-05
Gly-Gly-Leu	0.43857	0.563484	0.792501	0.583193	0.47334	0.58988	0.525632	0.539133	0.556009	0.486322	1.21	0.623807	0.546633	0.595652	0.150603	0.284882	0.0872113	0.16723	0.381089	0.270887	0.162076	0.235142	0.106329	0.142086	0.519646	0.0695152	0.145623	0.349765	0.300321	0.203125	0.0885069	0.0145401	0.0219446	0.0147295	0.0167236	0.017253	0.0271819	0.0232357	0.00845527	0.0192218	0.0214674	0.0273578	0.0124231	0.0213867	0.0174885	0.0238882	0.0257078	0.0201667	0.0109015
gamma-Glutamylglutamic acid	0.416761	0.630257	0.477859	0.390032	0.356738	0.35354	0.41936	0.394089	0.311872	0.284556	0.660961	0.300619	0.404898	0.486075	0.344499	0.257082	0.278823	0.140026	0.365024	0.211322	0.147753	0.1902	0.076324	0.152262	0.346249	0.114097	0.185715	0.22536	0.190305	0.154271	0.203729	0.0606383	0.00357509	0.0627168	0.0366966	0.022803	0.0185759	0.092805	0.00391515	0.0354896	0.0441076	0.0828896	0.0171995	0.0290809	0.0295182	0.0287382	0.0166649	0.00878736	0.0085338
2-Aminoadipic acid	0.109937	0.143054	0.0273666	0.0529528	0.0839279	0.0817785	0.073431	0.0987076	0.0887092	0.112998	0.042616	0.078828	0.039199	0.0951388	0.235333	0.158219	0.13669	0.14996	0.120085	0.113461	0.196232	0.126618	0.0716388	0.132876	0.153519	0.340636	0.132256	0.16771	0.105272	0.334637	0.148725	0.239291	0.0945574	0.124215	0.0722555	0.0692252	0.0623513	0.380979	0.119451	0.050557	0.0971285	0.32363	0.196946	0.102681	0.0746272	0.0791794	0.110452	0.0524825	0.0328379
Mevalonic acid	0.0899305	0.0388836	0.0539566	0.046703	0.0483132	0.0557918	0.0497235	0.0401719	0.0361195	0.0364067	0.0413241	0.0663411	0.0612875	0.0490668	0.0795787	0.0330856	0.0648623	0.0462564	0.0464197	0.0503309	0.0473557	0.0476249	0.0411599	0.0893073	0.0904742	0.0516105	0.0896227	0.0978304	0.0509059	0.0726532	0.0263968	0.0397919	0.029366	0.0301221	0.0499383	0.0471369	0.0859958	0.0201894	0.0415281	0.0741941	0.0900117	0.0790059	0.0261042	0.0368247	0.0322626	0.0436132	0.0660262	0.0418961	0.0484998
Hypoxanthine	0.0507757	0.153673	0.102047	0.0193466	0.192321	0.0787161	0.274776	0.0585119	0.0115179	0.066607	0.00590929	0.246665	0.30679	0.167285	0.00382122	0.00474916	0.0750712	0.0119786	0.0128834	0.0121063	0.0629932	0.102828	0.0254834	0.00541369	0.0270708	0.0163245	0.00650291	0.028712	0.0248004	0.0646183	0.0141661	1.02788e-05	9.88626e-06	0.00259976	9.55114e-06	0.0105441	1.02847e-05	0.000864701	9.82626e-06	0.00255049	1.09566e-05	0.00432396	9.50497e-06	1.04923e-05	9.96918e-06	0.00217449	9.53453e-06	1.08622e-05	1.06086e-05
(2R,3S,4R,5R)-2,3,4,5-tetrahydroxy-6-[(2R,3R,4S,5S,6R)-3,4,5-trihydroxy-6-(hydroxymethyl)tetrahydropyran-2-yl]oxy-hexanal	0.450529	0.351324	0.387041	0.455923	0.495817	0.483196	0.773504	0.516462	0.343724	0.436824	0.531781	0.385251	0.623328	0.391679	0.387524	0.222572	0.123924	0.448523	0.225826	0.411079	0.278151	0.439478	0.350442	0.262926	0.248332	0.495909	0.334781	0.28108	0.337437	0.252274	0.267349	4.46354	2.86515	1.87772	2.97459	2.33556	1.76001	0.657244	10.2773	7.10844	1.21935	2.01965	2.48047	4.44863	1.61986	1.52003	7.96794	2.31668	6.89841
Imidazol-1-yl-acetic acid	0.11682	0.204427	0.234299	0.147561	0.132286	0.131228	0.160791	0.139489	0.101515	0.134592	0.221432	0.115368	0.115571	0.114091	0.0361567	0.0477872	0.0233439	0.0473778	0.0470664	0.062825	0.0771237	0.0675154	0.033394	0.0315532	0.0614804	0.0357023	0.0432257	0.0463875	0.0504383	0.0616797	0.0333155	0.0146674	0.012785	0.0114636	0.0138913	0.0145053	0.0182343	0.0156608	0.0146012	0.0173435	0.0189932	0.0187038	0.018978	0.0164068	0.0161364	0.0136472	0.0229409	0.0231798	0.015277
D-(+)-Melezitose	0.205129	0.147954	0.115204	0.132779	0.236793	0.152586	0.197713	0.175149	0.150248	0.143107	0.0853138	0.150073	0.101807	0.174665	0.0519565	0.00839964	0.0327858	0.0559697	0.0639327	0.0242833	0.0703414	0.229887	0.0185913	0.023118	0.0120537	0.0213672	0.0273111	0.0203899	0.0350207	0.0699242	0.0126815	0.179097	0.109404	0.125962	0.16017	0.12765	0.131728	0.0199611	0.314486	0.383706	0.128158	0.193622	0.156434	0.233819	0.112648	0.0822479	0.245183	0.111392	0.271269
[truncated: 1,263 more rows]
[truncated: 87 more columns]

## Sheet: Supplementary Table 7
Supplementary Table 7 Absolute concentration of seven major anthocyanins detected in 30 representative black rice accessions (μg/g)
[truncated: 62 more rows]

## Sheet: Supplementary Table 8
Supplementary Table 8 Relative content of three anthocyanins detected in 30 representative black rice accessions (counts per second, cps)
[truncated: 58 more rows]

[truncated: 4 more sheets: Supplementary Table 9, Supplementary Table 10, Supplementary Table 11, Supplementary Table 12]
